# Supplementary material for: Comparative Transcriptomic Analysis of the Pituitary Gland between Cattle Breeds Differing in Growth: Yunling Cattle and Leiqiong Cattle
Source: Animals (Basel). 2020 Jul 25;10(8):1271. doi: 10.3390/ani10081271 (PMC7460210; doi:10.3390/ani10081271)
Supplement: Supplementary file 1 [file animals-10-01271-s001.zip]

Archive with 6 entries (5 files):
- supplementary files/
- supplementary files/Table S1 Specific primers used for qRT-PCR.docx
- supplementary files/Table S2 genes expressed in the pituitary gland.xlsx
- supplementary files/Table S3 Differentially expressed genes.xlsx
- supplementary files/Table S4 Enriched GO terms.xlsx
- supplementary files/Table S5 Enriched KEGG pathways.xlsx
