# Supplementary material for: Comparative Transcriptomic Analysis of the Pituitary Gland between Cattle Breeds Differing in Growth: Yunling Cattle and Leiqiong Cattle
Source: Animals (Basel). 2020 Jul 25;10(8):1271. doi: 10.3390/ani10081271 (PMC7460210; doi:10.3390/ani10081271)
Supplement: Supplementary file 1 [file animals-10-01271-s001.zip › supplementary files/Table S2 genes expressed in the pituitary gland.xlsx]

## Sheet: Table S2 genes expressed in the
transcripts	gene	Yunling_1	Yunling_2	Yunling_3	Leiqiong_1	Leiqiong_2	Leiqiong_3
ENSBTAG00000000005	ADRBK2	3.16833	2.43023	3.49333	1.22282	1.28507	1.42988
ENSBTAG00000000008	KCNJ1	0.169378	0.106933	0.365219	0	0.0351976	1.07402
ENSBTAG00000000009	FOXF1	1.4982	0.471531	0.168713	0.797783	1.83448	0.944611
ENSBTAG00000000010	UBL7	11.5139	15.5427	14.6993	29.8422	18.3304	24.4972
ENSBTAG00000000011		3.38034	4.48755	3.5074	2.77074	5.76625	4.27899
ENSBTAG00000000012	TTC33	5.96279	8.45868	7.63031	1.8764	1.9568	2.03753
ENSBTAG00000000013	PRKAA1	7.8441	8.81649	9.06699	4.36271	4.30508	4.74789
ENSBTAG00000000014	TXN2	60.2521	59.3745	60.6757	68.4423	78.2598	64.8977
ENSBTAG00000000015	FOXRED2	1.20347	0.858721	1.28768	0.886708	0.894143	1.20629
ENSBTAG00000000016	LTA	0.180957	0.0475362	0.133932	0.204442	0	0.0401268
ENSBTAG00000000019	SERINC1	88.7851	89.1035	79.3479	31.5486	25.3386	39.5008
ENSBTAG00000000020	TRPV3	0.449831	0.229755	0.252385	0.0372982	0.312881	0.0175726
ENSBTAG00000000021		34.7114	20.9965	38.3701	15.6022	46.5568	29.0759
ENSBTAG00000000022	NUP37	6.95914	6.18309	6.74675	5.91161	7.43322	7.02893
ENSBTAG00000000023	RNF2	11.5136	10.4135	11.4674	4.40012	5.74246	4.82303
ENSBTAG00000000024	DYM	17.0815	18.4669	15.2557	14.1882	16.3104	15.8131
ENSBTAG00000000025		33.4372	29.8789	25.142	28.2051	26.6967	26.2046
ENSBTAG00000000026	VPS33B	6.71754	6.49091	7.33063	12.3087	12.1729	15.7173
ENSBTAG00000000029	LYZL6	1.07053	1.32063	1.20679	0.0628355	2.72928	1.49346
ENSBTAG00000000030	RDM1	0.171235	0.0879772	0.418965	0.0946669	0.0994124	0.265927
ENSBTAG00000000031	TRPV4	0.502102	0.44412	0.681676	0.727809	0.633528	0.886419
ENSBTAG00000000032	ABI3	0.911997	0.99302	1.16616	2.19466	1.30313	2.00716
ENSBTAG00000000033	PHOSPHO1	0.340836	0.461554	0.516195	0.710304	0.574288	0.63578
ENSBTAG00000000037	CWC27	9.4073	11.4718	11.6808	4.60926	6.28946	7.74084
ENSBTAG00000000039	SIRT7	5.59899	5.04462	5.49789	9.22407	9.49065	9.45308
ENSBTAG00000000040	MAFG	10.0171	7.3988	7.13612	2.24255	4.03195	2.62677
ENSBTAG00000000042	PYCR1	38.1188	40.5771	32.5928	35.0639	89.1516	56.1377
ENSBTAG00000000044	MYADML2	0.0791719	0.1559	0.016013	0.454371	0.0496918	0.379865
ENSBTAG00000000046	SURF2	6.41923	6.88823	5.15546	8.33235	12.16	7.78916
ENSBTAG00000000049	CCDC77	4.8179	1.81788	5.37977	4.14702	2.59125	3.53113
ENSBTAG00000000050	PSMG3	21.802	21.0068	19.529	45.9133	39.9636	40.392
ENSBTAG00000000052	PKNOX2	3.61859	3.97501	4.89174	1.80539	1.08165	2.08019
ENSBTAG00000000053	FILIP1	1.58945	1.90831	1.44639	0.798909	0.371571	1.0377
ENSBTAG00000000054	SNAPC4	11.2801	7.68291	11.4348	22.0587	29.6904	31.0173
ENSBTAG00000000056	STRADA	13.4184	12.7904	13.0259	26.49	19.3798	30
ENSBTAG00000000057	THBS3	1.14339	1.78204	1.09569	6.68925	3.04272	4.83326
ENSBTAG00000000059		0	0	0	0	0.306986	0
ENSBTAG00000000061	PCDH7	3.29957	3.54393	3.88876	1.02513	0.99759	2.99584
ENSBTAG00000000062	RASL12	0.404966	1.38206	0.33356	2.36762	0.583835	0.699684
ENSBTAG00000000064	FEN1	2.60429	4.11254	2.81987	2.36989	3.69067	2.98046
ENSBTAG00000000065	CRLS1	7.73311	6.59259	7.82343	6.8228	9.46224	8.75263
ENSBTAG00000000067	SDF2L1	34.5985	50.7006	24.9517	18.503	28.8654	22.8121
ENSBTAG00000000071	PMP2	0.0867407	0.71985	0.0842247	0.0597561	0.431986	0.598213
ENSBTAG00000000072	TFB2M	10.0968	10.3983	10.6929	7.17418	10.1156	7.07202
ENSBTAG00000000073	LRPAP1	32.3658	40.0285	31.0023	49.5796	41.8187	59.7393
ENSBTAG00000000074	NFIA	11.5561	8.49074	11.7475	1.90525	1.47376	2.19348
ENSBTAG00000000076	RECK	1.73833	1.81446	2.50981	6.35185	0.67085	1.78561
ENSBTAG00000000077		19.5817	18.221	14.6688	17.9175	21.5714	17.0698
ENSBTAG00000000078	GLIPR2	22.3414	23.9412	30.6207	31.0584	15.5478	19.0377
ENSBTAG00000000079	CCSAP	8.09913	8.63176	8.58814	3.15101	7.24587	6.49882
ENSBTAG00000000080	GRWD1	5.82041	4.71087	6.24659	7.87865	9.19836	8.46922
ENSBTAG00000000081	COL4A3BP	13.2278	15.3106	14.2017	2.68242	3.02335	3.66638
ENSBTAG00000000084	MRPS3	8.80971	8.85673	10.0707	6.30318	8.09261	7.58061
ENSBTAG00000000087	HSD17B12	18.5597	19.2586	16.2941	15.2792	16.0807	12.3775
ENSBTAG00000000088	ALCAM	7.74851	12.298	11.8458	24.1827	1.94037	13.7238
ENSBTAG00000000090	SEC31B	1.70141	1.41592	1.97777	4.04842	3.48001	4.08717
ENSBTAG00000000091	NDUFB8	16.5856	21.4586	20.8722	39.0596	35.3864	43.9693
ENSBTAG00000000092	HIF1AN	11.9265	11.0941	11.9059	6.9034	7.80208	9.18355
ENSBTAG00000000094	ATPAF1	11.959	13.1591	12.1697	7.40891	8.19466	8.42023
ENSBTAG00000000095	CD274	0.12863	0.688007	0.3796	0.248948	0.0665228	0.317595
ENSBTAG00000000097	EFCAB14	18.0412	18.6763	16.8755	7.28336	5.84023	7.63243
ENSBTAG00000000098	SETDB1	5.19189	4.60833	5.96384	7.11019	5.87589	7.03636
ENSBTAG00000000099	CERS2	45.38	46.5778	42.1398	60.7314	66.5131	61.768
ENSBTAG00000000102	GPR75	2.77127	3.27822	4.58332	1.25443	1.46938	1.75275
ENSBTAG00000000103		1.50653	1.15608	0.595925	0.845178	0.73384	0.434691
ENSBTAG00000000105	RIT1	10.1112	7.36293	8.49415	13.0063	11.8631	11.5502
ENSBTAG00000000106	FAM69C	0.225061	0.167662	0.110675	0.899377	0.375269	0.935314
ENSBTAG00000000108	KIAA97	15.8591	11.3159	12.8376	11.037	17.1948	14.2721
ENSBTAG00000000109	NPTXR	2.87524	3.48035	1.9421	2.49443	1.13059	2.74624
ENSBTAG00000000111	UGP2	24.7085	24.1226	22.7209	17.4087	14.9072	16.8202
ENSBTAG00000000113	ARHGEF2	9.55916	8.7892	9.0918	12.7454	12.7916	12.44
ENSBTAG00000000115	VPS54	9.14269	9.45534	8.76782	5.17472	7.92931	7.35217
ENSBTAG00000000120	USP43	1.49082	0.764346	1.1379	1.20029	1.20756	1.30878
ENSBTAG00000000124	DHH	0.104604	0.0579701	0.0512824	0.401927	0.350487	0.274199
ENSBTAG00000000125	SPATA5	3.7098	3.15819	4.85855	1.36318	1.03677	1.72059
ENSBTAG00000000128	FGF18	0.588404	0.0979333	0.0900714	0.301105	0	0.150372
ENSBTAG00000000130	TNFSF13	3.1974	3.87093	4.20858	26.287	4.62159	13.4013
ENSBTAG00000000131	SENP3	14.9542	13.62	14.0563	19.4406	14.4854	16.0221
ENSBTAG00000000132	EIF4A1	157.623	122.86	114.715	83.9668	148.503	90.4833
ENSBTAG00000000133	CD68	5.08741	1.90162	5.75629	7.56353	5.25815	2.51929
ENSBTAG00000000134	MPDU1	29.0549	30.772	27.9115	39.5782	37.0284	44.3067
ENSBTAG00000000137	FRYL	6.66365	5.14056	7.64985	1.78621	2.44247	2.08351
ENSBTAG00000000139	SETD8	8.39216	5.99278	8.12725	6.06255	8.17532	6.45546
ENSBTAG00000000140	EPHX1	96.6428	89.8485	106.181	120.623	135.532	131.916
ENSBTAG00000000141	NFU1	57.8259	55.1514	46.9024	29.5193	28.0421	40.9479
ENSBTAG00000000144		0.0452396	0.401465	0.043667	0.145195	0.145126	0.694855
ENSBTAG00000000146	FARP1	18.4895	20.3394	16.2565	16.4767	15.3172	19.4248
ENSBTAG00000000147	RIC8B	16.41	19.0983	16.6782	6.11397	9.09522	7.6558
ENSBTAG00000000149	USP4	7.79486	5.90343	8.57192	4.93889	6.1139	5.15931
ENSBTAG00000000152	RANBP2	13.7539	11.3282	13.421	5.13429	6.9556	6.04904
ENSBTAG00000000153	LRFN3	4.4417	4.07637	4.61814	9.05955	8.1223	9.05504
ENSBTAG00000000154	IRF2BP1	20.1378	23.1864	20.8573	22.6024	29.4204	33.2936
ENSBTAG00000000156	LGALSL	11.0476	11.7406	9.96467	1.9821	3.35782	2.83511
ENSBTAG00000000157	CCDC138	5.81577	4.48201	3.80506	6.65206	7.90553	8.06892
ENSBTAG00000000158	LY6K	0.218569	0.340645	0.216656	0	0	0
ENSBTAG00000000160		14.0966	9.0727	9.29766	12.2684	16.3019	17.0957
ENSBTAG00000000161	TMEM4	0	0.069309	0	0.138847	0.0721145	0.260275
ENSBTAG00000000162	ANAPC16	39.2709	51.7705	39.1708	28.2811	37.522	39.3515
ENSBTAG00000000163	DDIT4	36.2755	25.7894	31.1551	86.8445	57.6559	68.6112
ENSBTAG00000000164	GNRH1	0	0.140226	0.1333	0	0.583474	0.394782
ENSBTAG00000000169	ASZ1	0.0776537	0.463529	0.200149	0.202947	0.295731	0.0253523
ENSBTAG00000000170		0.486186	0.207843	0.241563	0.284851	0.661892	0.51121
ENSBTAG00000000175	N4BP2	11.5076	9.21231	11.8282	0.69807	1.7092	1.41664
ENSBTAG00000000176	SP3	15.4374	17.3256	15.7603	8.36373	8.67996	9.49158
ENSBTAG00000000177	MSLN	5.31637	2.8615	5.80032	16.0596	5.56018	5.88529
ENSBTAG00000000179	RPUSD1	2.62425	2.401	3.24999	7.64832	5.34249	7.79713
ENSBTAG00000000181	SUSD3	1.29053	1.81004	1.40776	3.07886	2.28089	3.15591
ENSBTAG00000000182	SPINT2	529.707	582.524	509.386	203.599	333.44	280.01
ENSBTAG00000000183	TRAT1	0.036248	0.123666	0.120988	0.228697	0.153762	0.210873
ENSBTAG00000000184	EIF2AK3	11.2536	10.7348	10.5433	5.15095	9.94169	6.75415
ENSBTAG00000000185	SLC6A14	1.8714	1.94701	1.79668	1.79133	1.16574	1.5424
ENSBTAG00000000186	FLAD1	5.73631	5.99633	6.21477	10.1109	8.42926	10.8137
ENSBTAG00000000188	HS3ST5	1.16041	2.18488	3.22686	1.9837	1.60433	2.93337
ENSBTAG00000000189	LHFPL3	1.1174	0.644045	0.239337	2.67977	0.133008	4.16597
ENSBTAG00000000191	SLC25A2	14.0228	17.2634	14.1109	14.3337	19.5736	18.1327
ENSBTAG00000000195		3.41903	3.75016	4.35366	2.67438	3.63093	3.67782
ENSBTAG00000000197	TRMT1A	2.21137	2.23239	2.63663	0.820516	1.23185	1.18608
ENSBTAG00000000198		0.177723	5.99331	0	0	0	0
ENSBTAG00000000199	PDP1	12.1061	9.33627	10.1827	2.78423	4.56511	2.94245
ENSBTAG00000000201	LTN1	4.95511	4.48517	5.20504	1.20914	1.41908	1.41088
ENSBTAG00000000202	SLC25A19	2.27386	2.10568	2.80951	6.44764	3.04704	5.26606
ENSBTAG00000000203	ATP6V1G1	164.271	195.792	155.462	125.912	189.725	164.067
ENSBTAG00000000204	C9orf91	5.21191	3.34612	3.34342	6.09029	3.13195	6.16498
ENSBTAG00000000205	MMD	11.6699	9.42715	13.2813	7.98803	5.04827	6.75345
ENSBTAG00000000207	HDHD1	3.96127	4.69808	4.95369	4.29951	4.87609	6.55442
ENSBTAG00000000210	ARHGAP31	1.76465	1.69322	3.03008	1.24487	0.668444	0.88194
ENSBTAG00000000211		0.640165	0.772929	0.779122	0.364504	0.0984376	0.456737
ENSBTAG00000000212	NADK	26.546	26.1184	24.4692	20.1775	24.0182	19.4552
ENSBTAG00000000213	TMEM39A	22.9708	20.4662	23.7088	10.2559	25.1838	15.0825
ENSBTAG00000000215	GNB1	139.949	152.159	128.9	104.515	137.62	134.618
ENSBTAG00000000218	MAP2K5	5.77099	8.28198	6.79204	15.5197	8.31059	11.0047
ENSBTAG00000000220	NEK1	3.70514	3.35966	4.61916	1.15525	1.36256	1.55898
ENSBTAG00000000221	RBM34	3.2661	3.39778	3.1883	3.11128	4.09878	3.11527
ENSBTAG00000000222	ARID4B	12.3246	14.7446	13.4734	3.36515	4.29838	4.21668
ENSBTAG00000000223	PPM1B	22.134	22.8533	23.7675	14.315	13.973	12.9966
ENSBTAG00000000224	TSPAN15	1.61081	3.39783	5.18321	4.20917	7.23721	4.79783
ENSBTAG00000000225	POLB	13.0628	12.8091	9.49242	10.4889	15.3635	16.3353
ENSBTAG00000000229		0.141596	0.381261	0.106999	0	0.0983017	0.149091
ENSBTAG00000000231	BMPR1A	11.0756	12.1675	10.8847	5.01	4.1477	5.89197
ENSBTAG00000000232	OR51D1	0.151989	0	0.888546	0.130288	0.0686526	0.371237
ENSBTAG00000000233	OR51E1	0.534785	0.159371	1.18491	0	0.345136	0.0610977
ENSBTAG00000000236		7.09268	6.74171	5.45481	2.99336	3.95471	4.73435
ENSBTAG00000000238	PSD2	0.214963	0.39652	0.117007	0.309089	0.211171	0.463057
ENSBTAG00000000240	AKAP7	2.38101	1.71956	2.63093	1.50229	1.81503	2.50985
ENSBTAG00000000241	STAU1	18.9589	17.9856	18.5001	11.708	12.3984	15.63
ENSBTAG00000000242		71.6479	92.6859	70.0094	28.8405	63.1325	44.2267
ENSBTAG00000000243	HEBP2	20.6614	23.8545	16.6705	16.5942	27.3571	21.8587
ENSBTAG00000000244	NRXN2	1.85237	3.5525	2.77545	17.1637	4.00179	9.54126
ENSBTAG00000000245	NHSL1	1.43662	1.24804	1.62085	0.691763	0.197458	0.649006
ENSBTAG00000000246	ME3	2.57213	3.03517	1.46593	6.22606	1.2858	6.12786
ENSBTAG00000000250	HDHD3	17.4105	14.3395	14.8235	6.72618	12.8755	9.01895
ENSBTAG00000000251	ALAD	27.3475	25.7848	23.7971	31.1808	37.573	48.3433
ENSBTAG00000000252	POLE3	16.4422	13.1606	11.2476	10.1995	13.3126	11.3117
ENSBTAG00000000253	PTPRF	19.496	12.8452	22.7452	6.60979	18.5757	13.4685
ENSBTAG00000000256	TLE1	2.8177	2.80682	2.18266	5.63826	2.19849	4.58289
ENSBTAG00000000257	MRAP2	4.55002	5.73321	4.74689	8.21572	6.49622	16.0772
ENSBTAG00000000258		0.6836	0.631981	0.533955	1.17606	1.79848	1.54895
ENSBTAG00000000260	ZNRF2	7.49246	7.98906	7.55423	3.59404	6.5967	5.49413
ENSBTAG00000000265	SYNPR	17.0123	11.9378	12.6059	10.6415	4.69572	17.8171
ENSBTAG00000000266	NAB1	14.2348	13.7387	13.9721	7.0083	13.1492	8.45914
ENSBTAG00000000267	SMG6	14.5804	11.7604	16.2864	6.62208	9.91447	9.01484
ENSBTAG00000000269		7.48533	9.71138	7.63358	5.41376	6.57654	8.23305
ENSBTAG00000000271	MNS1	5.29139	8.04222	7.11533	2.71387	3.26205	4.5856
ENSBTAG00000000274	YKT6	47.0544	39.8377	33.2312	13.2163	26.4461	16.7879
ENSBTAG00000000275	PARP11	4.65246	4.54965	4.68705	4.75084	4.30554	4.72714
ENSBTAG00000000277	IL18	0.959873	1.15996	1.26079	1.90208	2.01692	0.993096
ENSBTAG00000000279	RAB26	55.2173	51.1496	51.0854	46.7969	165.829	167.557
ENSBTAG00000000281	MND1	0.646777	1.11162	0.487091	1.02473	1.64111	1.23758
ENSBTAG00000000283	CSF1	1.24167	1.61825	1.75474	3.38232	1.65461	2.52852
ENSBTAG00000000284	NAALAD2	0.785702	0.968314	0.58381	0.157498	0.604719	0.556021
ENSBTAG00000000285	GUF1	6.73887	7.80425	7.61043	7.98732	5.45356	10.1302
ENSBTAG00000000286	PFKM	24.9152	33.6438	26.2773	23.6534	26.8722	38.9211
ENSBTAG00000000287	GNPDA2	12.9466	16.3388	14.1461	10.0991	11.2445	11.4919
ENSBTAG00000000288	UPF2	15.14	19.1646	16.2439	5.07799	4.61273	5.22714
ENSBTAG00000000289	ASB8	15.4009	16.5726	16.2279	11.6281	18.41	16.9625
ENSBTAG00000000290	ATP11B	8.32123	10.4724	7.5628	1.56774	2.7296	2.14617
ENSBTAG00000000291	DHTKD1	5.09855	5.30813	6.32307	2.51984	3.41605	3.31064
ENSBTAG00000000292	TCIRG1	4.07784	3.44296	3.22305	21.0664	7.50297	11.2651
ENSBTAG00000000295	CLHC1	4.74788	5.85556	9.90303	6.14002	8.35273	8.99958
ENSBTAG00000000296	IMPDH1	13.4381	13.3316	11.1617	13.795	17.1501	17.9329
ENSBTAG00000000297		7.53321	6.85554	6.47697	5.45461	6.71161	5.37026
ENSBTAG00000000300	KIAA222	1.4057	2.42517	1.8248	0.0934725	0.161944	0.154095
ENSBTAG00000000301		0.23748	0.621537	0.620976	0.15658	0.167095	0.17015
ENSBTAG00000000305	LMO4	31.4424	33.1722	34.6684	42.6899	36.2293	50.028
ENSBTAG00000000306	ITK	0.117532	0.169771	0.0481601	0.191851	0.160826	0.511786
ENSBTAG00000000308	ITCH	10.1046	10.0627	10.8191	7.26803	9.11174	8.46016
ENSBTAG00000000309	PTPRT	2.98414	1.2583	2.63722	1.48675	0.448764	1.93429
ENSBTAG00000000310	MFAP5	1.95905	2.79087	1.56239	22.5521	2.27412	5.05089
ENSBTAG00000000312	GRINA	47.9463	39.5154	47.6961	110.684	97.1406	84.3101
ENSBTAG00000000313	NUDT13	0.738134	1.24842	1.13027	2.99788	1.13258	1.86075
ENSBTAG00000000315	ECD	9.14665	8.74341	8.89142	10.6083	11.1165	10.9734
ENSBTAG00000000317	MAPK8IP1	50.016	66.6045	45.834	66.0944	86.2725	83.1833
ENSBTAG00000000320	UBAP1	13.9479	14.0476	13.2115	9.54922	12.0132	12.0788
ENSBTAG00000000321	TBL2	14.7969	13.1572	11.6104	5.10506	8.52633	5.70335
ENSBTAG00000000322	CD2AP	18.8751	17.4492	18.4701	3.20889	4.1327	3.70999
ENSBTAG00000000328	TPPP2	0	0.34535	0.162507	0.813508	0.0784964	0.142897
ENSBTAG00000000329	MEGF1	3.82462	2.37516	3.71284	13.0694	1.7571	8.19559
ENSBTAG00000000330	ALDH16A1	6.31668	6.327	7.23424	4.25252	6.52885	4.85273
ENSBTAG00000000332	ERF	14.0532	10.3467	10.3778	35.6428	22.57	21.6562
ENSBTAG00000000333	ARHGAP2	0.245558	0.440673	0.39153	0.286832	0.0135398	0.174818
ENSBTAG00000000340	ADNP	18.1849	17.662	18.4702	16.98	18.0016	17.4642
ENSBTAG00000000341	ISOC1	22.032	23.5468	22.6559	7.61919	14.9321	12.3559
ENSBTAG00000000342	PLOD3	22.6963	28.9566	25.965	18.6208	33.908	27.6816
ENSBTAG00000000343	ZNHIT1	34.7246	43.4518	36.0453	77.856	53.6292	77.5544
ENSBTAG00000000345	CLDN15	1.42907	0.378487	0.904339	7.16903	2.99276	8.36664
ENSBTAG00000000347	RHOG	13.0682	12.5159	12.2423	22.8498	23.1962	23.9405
ENSBTAG00000000354	PDE6G	0.199262	0.284686	0.532842	0.898321	0.485475	0.130188
ENSBTAG00000000355	OXLD1	4.52551	5.28364	4.94447	4.19119	2.94158	6.36447
ENSBTAG00000000356	CCDC137	8.02928	9.16593	7.26848	5.7309	10.6565	6.6429
ENSBTAG00000000357		0.742238	0.634193	1.08175	0.658448	1.72738	0.872762
ENSBTAG00000000359	EIF3J	38.0484	35.7331	36.4288	12.5514	21.9198	13.2626
ENSBTAG00000000362	SPG11	5.18209	4.93564	7.27469	2.59826	3.27694	3.10635
ENSBTAG00000000363	BDP1	5.48029	5.06655	6.08438	0.650443	0.831934	1.16897
ENSBTAG00000000365	TDP2	7.69704	7.8473	6.65791	4.13047	6.29587	4.08311
ENSBTAG00000000369	EPS8	9.37971	16.372	10.8385	3.23861	9.27655	4.87315
ENSBTAG00000000371	DIS3L	16.4473	20.3118	17.9194	17.8751	23.2443	25.2749
ENSBTAG00000000372	TIPIN	7.47401	5.89569	5.11593	7.38521	9.32637	6.546
ENSBTAG00000000374	LRRTM4	0.24019	1.12909	0.856228	0.134485	0.278754	0.886902
ENSBTAG00000000375	SSRP1	25.9176	22.3444	24.5728	25.2631	30.9451	32.8708
ENSBTAG00000000377	BMX	0.295662	0.534903	0.382997	0.14021	0.220204	0.0843132
ENSBTAG00000000379	GOLT1B	26.9888	36.8988	26.328	6.60635	11.7563	7.4722
ENSBTAG00000000380	SPX	3.66595	4.2232	2.34546	1.78094	4.388	3.27918
ENSBTAG00000000381	S1PR4	0	0.0695884	0.0635045	0.157965	0.164725	0
ENSBTAG00000000382	MED27	20.6374	18.7969	20.2386	27.8905	28.1753	29.4898
ENSBTAG00000000385	ZBTB18	5.6692	4.87007	6.56743	6.84524	4.15136	5.57279
ENSBTAG00000000386		52.3364	48.8655	41.6239	27.3892	37.5017	38.6136
ENSBTAG00000000387	NICN1	31.2206	26.7745	30.9525	25.9333	41.3917	43.981
ENSBTAG00000000389	ZNF212	4.79596	5.40039	6.42503	7.45736	8.1648	8.42372
ENSBTAG00000000390	TPST1	19.6767	24.9317	19.5514	11.4861	22.2961	14.5104
ENSBTAG00000000392	ASCC1	7.54325	9.0027	8.98339	7.83541	6.89307	14.8925
ENSBTAG00000000393	SSPN	3.93522	3.91737	4.98494	1.95538	0.694047	1.88803
ENSBTAG00000000394	BACE2	4.05844	2.87178	4.38637	3.80939	2.7179	4.21492
ENSBTAG00000000395	ADAMTS2	0.243452	0.202798	0.137666	0.172969	0.0979377	0.163643
ENSBTAG00000000396	PIM1	5.26246	6.0161	7.16854	7.24697	6.44539	5.18173
ENSBTAG00000000399	NANOS3	0.528497	0.502397	0.375033	1.40597	0.620247	1.34717
ENSBTAG00000000401	TTC24	2.98213	3.55874	3.58925	2.59012	3.95721	4.58577
ENSBTAG00000000404	APOA1BP	39.1509	43.3696	33.6637	38.6257	36.873	49.1308
ENSBTAG00000000405		106.505	181.159	88.4244	66.097	107.601	86.8274
ENSBTAG00000000406	GPATCH4	6.6678	5.68464	6.54933	5.3806	6.99148	5.52372
ENSBTAG00000000409	CDC4	7.91424	8.45072	7.89466	4.57457	6.56545	4.7198
ENSBTAG00000000411	HGS	19.2626	19.8895	22.1981	30.5905	37.7305	38.5691
ENSBTAG00000000413	NRTN	5.11646	4.19778	5.3146	17.0526	6.90084	9.62678
ENSBTAG00000000415	ERBB2IP	17.1066	12.6324	18.123	4.19757	5.80352	5.03816
ENSBTAG00000000417		10.813	12.0324	9.95572	18.8181	16.8142	17.5933
ENSBTAG00000000418	TOX3	3.79089	5.76618	3.58253	2.06253	3.33404	4.83801
ENSBTAG00000000419	PHEX	0.040371	0.0206232	0.277735	0.225382	0.0646262	0.260222
ENSBTAG00000000421	EEA1	7.42373	7.15462	7.25437	1.58378	2.00201	1.84671
ENSBTAG00000000422	TSHZ1	4.28195	4.91696	5.82493	0.575396	1.95227	0.851996
ENSBTAG00000000423	RBM4B	19.1026	17.077	20.4344	23.403	27.021	26.5022
ENSBTAG00000000425		2392.91	2798.22	2284.55	806.165	1548.6	1391.84
ENSBTAG00000000428	BAK1	3.17783	3.99481	4.25805	4.71016	5.31139	5.01633
ENSBTAG00000000429	DGCR2	50.6765	39.9838	54.1737	76.6158	68.0416	82.7095
ENSBTAG00000000431	TRDC	0.348068	0.758617	0.395438	1.62198	1.02159	3.84728
ENSBTAG00000000432	TRAC	0.120458	0.660109	0.207569	0.888426	0.822653	2.49633
ENSBTAG00000000434	CRYAB	73.8523	31.0848	77.1972	224.677	97.2598	60.8835
ENSBTAG00000000435	TARBP2	7.74457	8.56515	8.6919	21.4726	14.6156	22.694
ENSBTAG00000000436	TNFAIP3	0.870813	0.507919	0.767064	1.29833	0.518174	0.98943
ENSBTAG00000000437	FFAR4	5.4964	0.764539	4.31136	0.523367	3.53777	1.76157
ENSBTAG00000000438	GNRHR	66.4912	75.5651	46.2373	0.322542	18.4603	14.2516
ENSBTAG00000000439	SFSWAP	9.30438	8.68098	10.6351	14.7435	16.5728	16.8643
ENSBTAG00000000440	HSPB2-C11orf52	0.922766	1.18752	0.378526	5.11553	1.21669	2.25784
ENSBTAG00000000441	SLC25A53	1.39797	0.89802	0.761376	0.115855	0.359312	0.49413
ENSBTAG00000000442	RBP4	200.284	208.511	174.531	210.452	343.609	247.636
ENSBTAG00000000445	PDE6C	0.0873542	0.103477	0.0855459	0.567519	0.289412	0.392914
ENSBTAG00000000446	ATP11A	14.9167	7.90921	13.3853	1.85155	6.22123	4.46304
ENSBTAG00000000447	FRA1AC1	12.335	14.5312	12.1981	9.95995	9.39511	15.3186
ENSBTAG00000000448	BDH1	15.5819	8.20757	25.1182	1.44591	21.4094	7.45602
ENSBTAG00000000451		17.1398	17.5773	13.5533	10.6548	14.8367	17.7637
ENSBTAG00000000454	TMEM16C	16.0723	17.4154	14.6437	24.085	18.9837	28.314
ENSBTAG00000000455	CREBZF	21.8752	17.7213	19.6586	19.6471	21.8767	23.4601
ENSBTAG00000000457	CCDC89	0.713818	0.9548	0.782875	1.05505	0.785106	2.26223
ENSBTAG00000000458	DYNC1LI2	31.1558	33.0718	32.6529	7.1987	7.46858	10.3577
ENSBTAG00000000459	POMGNT2	9.59387	8.19403	9.36301	10.1241	15.1247	14.6641
ENSBTAG00000000460	SYTL2	1.34617	1.38192	0.551601	1.52281	0.797108	0.96426
ENSBTAG00000000462	CCDC12A	3.8615	5.09773	4.80916	8.30977	6.3277	7.24449
ENSBTAG00000000469	PPP2CA	90.2221	91.7809	81.7775	48.8855	73.5544	53.8343
ENSBTAG00000000472	ZNF57	3.32949	4.38368	3.1711	1.31948	1.811	1.56765
ENSBTAG00000000473	ATP1D	3.17783	4.00291	3.89028	1.38509	1.44853	1.74809
ENSBTAG00000000475	IMMP1L	5.89219	5.77795	5.1228	2.53124	3.86791	2.5848
ENSBTAG00000000476	THPO	0.999766	0.570328	0.7026	1.57111	2.14662	1.7621
ENSBTAG00000000477	TLR5	0.823474	1.11045	0.708657	0.615568	0.528139	0.935708
ENSBTAG00000000478	LSMEM2	0	0	0	0.527528	0	0
ENSBTAG00000000480	IFRD2	18.2602	12.8648	12.7223	18.4071	21.0624	18.8195
ENSBTAG00000000483		4.98364	6.92177	8.15588	11.3148	5.73803	9.30233
ENSBTAG00000000484	HYAL2	17.1798	11.206	15.0811	17.2971	32.6006	19.162
ENSBTAG00000000489	WDR54	6.01485	8.61505	4.81727	21.8276	13.4434	18.6513
ENSBTAG00000000490	RTKN	3.96438	4.00859	4.31517	6.7	8.94836	11.402
ENSBTAG00000000492	ASNSD1	20.7056	22.0364	19.5094	15.7195	14.6706	16.9125
ENSBTAG00000000494	PDE4D	8.06522	7.48444	5.46746	0.85669	1.48711	1.12669
ENSBTAG00000000495	MED7	14.0011	15.9849	11.8378	4.13467	8.09685	7.10693
ENSBTAG00000000496	SLC12A8	2.10045	1.07066	1.58601	1.22458	2.42266	1.13231
ENSBTAG00000000497	AKR1A1	29.406	33.7243	26.0843	42.6632	45.0048	60.6956
ENSBTAG00000000500	PINX1	3.37693	3.06463	2.87615	2.21305	4.27902	2.11734
ENSBTAG00000000501	KLHL13	14.2455	17.7607	17.1724	3.25007	8.42412	5.25085
ENSBTAG00000000504	GTF2B	34.0087	38.983	34.1914	30.1724	36.8737	31.0464
ENSBTAG00000000505	CCBL2	5.57808	6.5556	4.80556	4.40863	4.86631	4.20084
ENSBTAG00000000507	NR4A1	42.457	34.1341	138.379	331.596	329.213	25.4357
ENSBTAG00000000510	ATG11	17.4259	18.1888	14.8395	119.39	20.7381	23.4084
ENSBTAG00000000511	CNST	4.45368	4.89377	4.68689	1.0649	1.99756	1.74153
ENSBTAG00000000512	SNTA1	2.07752	4.08968	3.11221	12.0754	4.70344	8.57379
ENSBTAG00000000516	OTOR	0.403024	0.684531	0.395207	7.45824	1.07916	1.07856
ENSBTAG00000000517	ANKRD29	4.09258	8.41394	5.47995	1.69259	2.29244	2.92846
ENSBTAG00000000520	ATP2B3	3.48323	3.86128	2.39985	0.633994	2.83701	2.67214
ENSBTAG00000000521	PLEKHA8	3.07306	3.03444	3.04098	0.861588	1.23763	0.895606
ENSBTAG00000000522	AHSG	0.59763	1.50671	0.833984	2.00818	0.308191	2.02829
ENSBTAG00000000524		64.6532	30.4552	49.9087	43.6313	61.6024	50.5635
ENSBTAG00000000526	TOPBP1	3.88958	4.39311	3.11852	2.37771	3.11911	2.34439
ENSBTAG00000000527	ZFAND3	22.743	23.076	23.7451	24.9285	22.704	25.5407
ENSBTAG00000000528	MANBAL	26.8266	25.2318	24.8477	35.0298	28.1755	33.8931
ENSBTAG00000000529	BTBD9	13.407	11.4025	14.2467	3.55926	6.52503	5.63981
ENSBTAG00000000532	EXO5	1.94501	2.29131	1.85096	2.10974	1.88996	1.29002
ENSBTAG00000000533	ZNF684	0.222819	0.93282	1.46948	0.536424	0.510023	0.367427
ENSBTAG00000000534	PNOC	1.2603	0.338594	0.896968	3.2463	2.69043	2.55426
ENSBTAG00000000535	PCNXL2	1.09607	1.33608	1.07406	2.62374	0.706566	2.31844
ENSBTAG00000000536	ZNF395	5.07032	4.73838	8.14591	2.31524	1.91152	3.30289
ENSBTAG00000000539	LRRC28	10.2968	11.5772	8.27237	17.1015	12.1156	15.0881
ENSBTAG00000000540	RNF112	2.98866	4.19237	3.10653	13.7201	11.089	21.1135
ENSBTAG00000000541	NKX2-1	0.435895	0.35989	0.544651	21.1759	0.520296	5.90747
ENSBTAG00000000542	CFAP36	118.018	145.043	95.668	57.904	151.685	91.2276
ENSBTAG00000000545	PPP4R3B	25.4847	24.1229	23.8653	5.97618	8.00331	7.46704
ENSBTAG00000000546	TOB1	31.3161	37.2159	43.1543	39.4473	30.2574	32.9037
ENSBTAG00000000548	KLHDC1	31.812	34.5298	27.3035	10.5058	12.1196	13.2295
ENSBTAG00000000550	ATP5D	94.2093	106.606	85.9573	197.632	191.191	179.635
ENSBTAG00000000551	SMNDC1	10.833	10.3564	10.3433	6.98779	8.5198	7.25838
ENSBTAG00000000552	DISP2	0.969394	0.687095	1.3772	0.0834212	0.559366	0.5879
ENSBTAG00000000555	ACO1	18.3062	18.9115	21.2243	17.9301	19.9687	18.7596
ENSBTAG00000000559	PLTP	18.4336	11.8062	17.7104	76.7279	31.2053	55.6776
ENSBTAG00000000560		293.449	439.29	337.371	188.561	321.374	268.581
ENSBTAG00000000561	OCLN	5.6738	6.25808	7.24181	11.0721	5.33716	5.99049
ENSBTAG00000000562	TOMM2	53.9601	76.1263	57.8232	59.1186	72.4567	70.2438
ENSBTAG00000000563	MYD88	12.8106	13.2268	11.3188	19.8841	20.6469	20.2536
ENSBTAG00000000564		2.21477	4.16865	4.99711	5.92174	7.93569	7.08544
ENSBTAG00000000565	RFX7	6.3844	6.62215	7.38865	4.89281	4.95559	7.21304
ENSBTAG00000000566	CCDC14	3.27656	2.30284	3.28252	4.98678	2.64028	7.34055
ENSBTAG00000000568	CCDC154	0.0997941	0.109143	0.0758108	1.17854	0.153374	0.670483
ENSBTAG00000000569	HES1	11.737	14.7467	14.5807	114.611	19.7096	33.1548
ENSBTAG00000000570	RET	0.968562	0.72561	1.01085	0.156678	0.454007	0.901267
ENSBTAG00000000571	ARHGAP27	1.04477	1.01488	1.5451	0.629158	1.79492	1.04164
ENSBTAG00000000575	TNC	7.95107	9.64348	6.37592	34.6683	7.61547	23.3837
ENSBTAG00000000576	ADGRG2	0.8256	0.485863	0.497701	0.906654	0.300667	0.43523
ENSBTAG00000000578	ABHD16A	29.3145	31.0309	31.7576	47.8031	53.6973	54.8321
ENSBTAG00000000579	NIPBL	7.41574	7.80602	8.72395	4.04603	5.11262	4.24248
ENSBTAG00000000581	DOCK1	6.30026	6.61775	10.6368	1.38903	7.17668	3.75247
ENSBTAG00000000582		0.131034	0	0.324085	0.580906	0.497209	0.0574986
ENSBTAG00000000585	LY6G6C	0	0.080283	0.149909	0.800316	0.151893	0.208293
ENSBTAG00000000586	C5orf42	1.24918	1.34385	1.14638	1.89877	2.26653	2.50014
ENSBTAG00000000588	CHODL	0.184074	0.07497	0.160782	0.830413	0.125025	0.359541
ENSBTAG00000000589	CACNG4	3.6165	3.8585	8.73682	1.18478	3.82943	3.79302
ENSBTAG00000000590	POLE	0.130852	0.0763454	0.156554	0.11278	0.0866658	0.07764
ENSBTAG00000000593	ST8SIA1	0.548633	0.143113	0.0448933	0.0478076	0	0.044523
ENSBTAG00000000598		389.343	458.115	390.147	1328.36	532.783	931.716
ENSBTAG00000000599	CCNI	52.7659	54.2486	49.8232	55.7128	53.7495	52.3524
ENSBTAG00000000601	COL11A2	1.98807	3.33216	1.93848	47.7654	35.5252	89.5638
ENSBTAG00000000602	RXRB	13.4691	13.5509	15.4085	25.6236	23.7142	24.6203
ENSBTAG00000000603	JAM2	5.33283	8.69513	6.66351	37.4	4.39242	26.3727
ENSBTAG00000000604	GPNMB	0.225861	0.212987	0.315625	0.302073	0.158063	0.136721
ENSBTAG00000000605	ATP5J	165.028	207.124	161.295	139.338	177.921	143.985
ENSBTAG00000000606	SYT1	1.81964	0.969253	1.43095	2.42955	1.83113	2.14607
ENSBTAG00000000607	ABCF2	10.1765	8.84554	10.4301	7.1123	10.3748	7.07612
ENSBTAG00000000608	PRCC	13.7573	15.4753	14.7574	15.7225	17.0328	16.9871
ENSBTAG00000000609		774.872	1141.5	840.883	442.204	254.68	703.025
ENSBTAG00000000613	ELAVL1	27.0726	24.1592	26.9897	20.1457	36.8171	22.9111
ENSBTAG00000000616	GPR161	5.03784	4.11367	4.46766	2.97834	3.43515	3.02612
ENSBTAG00000000621	CATSPERG	1.95488	1.57177	2.45922	7.69342	5.28477	6.0377
ENSBTAG00000000622	RPS17	1971.07	2485.2	1845.67	1220.42	1954.37	1609.09
ENSBTAG00000000623	CPEB1	7.47968	7.69387	10.5616	4.03243	7.85321	11.0951
ENSBTAG00000000625	SMAD6	1.87059	1.82123	2.72728	9.00761	2.73939	4.43505
ENSBTAG00000000626	STK32A	1.22892	0.886836	1.17041	0.887805	0.572189	0.639061
ENSBTAG00000000628		1.32577	0.791076	1.20789	0.881625	0.571402	1.01962
ENSBTAG00000000629	MMS22L	0.602404	0.534017	0.583724	0.122586	0.189525	0.150279
ENSBTAG00000000630	LSM14A	36.7623	35.1797	35.0185	24.2677	30.4136	28.9394
ENSBTAG00000000632	RAD54B	1.1841	1.12201	1.17662	2.69729	0.801456	1.96278
ENSBTAG00000000638	CDT1	0.300078	0.5969	0.297322	1.02272	1.45701	1.45115
ENSBTAG00000000639	APRT	62.2796	51.7091	42.0825	85.676	91.453	81.4412
ENSBTAG00000000640	VIMP	53.8005	55.6378	50.4644	30.7198	75.8488	37.5861
ENSBTAG00000000641	SKAP1	11.407	20.8753	12.2884	5.44308	17.8096	16.3922
ENSBTAG00000000642	INTS1	14.9394	12.1029	14.023	23.1813	23.9289	25.6672
ENSBTAG00000000646	ANAPC4	10.6146	8.25632	8.72624	9.93028	10.359	12.6247
ENSBTAG00000000647	SELO	14.1196	16.6695	16.1257	25.0909	21.3991	26.7271
ENSBTAG00000000648	ADAMTS5	0.176216	0.134222	0.139466	0.303392	0.0407301	0.130668
ENSBTAG00000000650	TUBGCP6	6.79547	4.89341	6.601	14.4549	15.1697	17.6004
ENSBTAG00000000653	PPP1R16B	1.08439	1.13956	0.913762	0.415908	0.609132	0.71461
ENSBTAG00000000654	ARMC4	1.54707	1.39027	1.08626	1.16073	1.16201	1.23161
ENSBTAG00000000655	MIPOL1	2.29892	2.48266	2.62609	1.74776	1.69632	2.47175
ENSBTAG00000000656	NFATC1	1.85542	0.989905	0.772862	1.02373	0.586787	0.966975
ENSBTAG00000000658	KIAA1875	0.976109	0.406625	1.46599	6.33944	3.64157	4.98896
ENSBTAG00000000660	FAM83D	0.118548	0.353989	0.069731	0.499043	0.473162	0.82078
ENSBTAG00000000662	TCF2	7.29146	6.07545	7.972	3.15879	3.40856	4.35489
ENSBTAG00000000664	SLC22A15	2.79416	2.0152	2.29793	0.329487	0.859055	0.951676
ENSBTAG00000000665	HCRT	0	0	0	0.593298	0	0.303078
ENSBTAG00000000666	GHDC	9.61356	13.6808	12.1611	41.8245	35.5718	59.6062
ENSBTAG00000000667		0.000156636	1.24e-05	0.0128336	0.239761	0.176632	0.331033
ENSBTAG00000000668	SLC22A5	6.31597	5.62582	5.81435	8.16698	7.90306	7.87273
ENSBTAG00000000670	RRP9	0.212382	0.16458	0.2753	6.82832	11.1564	8.67727
ENSBTAG00000000671	PARP3	1.75416	1.39229	1.97806	2.39044	2.50865	2.57291
ENSBTAG00000000672	FAM15A	3.75397	3.08088	5.00323	4.80756	4.09581	3.69023
ENSBTAG00000000675	PGS1	10.2796	5.86661	8.8225	15.3437	12.206	11.6794
ENSBTAG00000000676	DOPEY1	5.34267	4.55003	5.51262	3.05402	4.51488	3.84154
ENSBTAG00000000678	CSDE1	83.3189	86.7938	76.6183	43.3422	51.2342	42.9611
ENSBTAG00000000679	PGM3	35.911	32.7514	31.9093	8.34199	29.4361	14.8233
ENSBTAG00000000682		2.36089	2.58812	2.49345	0.383003	0.441521	0.617948
ENSBTAG00000000683	WDR37	17.2723	14.8571	15.6812	5.31907	12.4342	6.74652
ENSBTAG00000000684	ARHGEF1L	11.4024	10.312	11.4904	16.6671	16.6534	20.8902
ENSBTAG00000000686	NANP	6.53171	4.99328	5.20155	2.3916	3.8086	2.69941
ENSBTAG00000000687	POC1B	2.88093	2.68124	3.31364	2.12546	2.22824	2.93179
ENSBTAG00000000693	UBE2R2	30.4774	27.8818	30.5153	8.35835	11.6801	11.1503
ENSBTAG00000000694	TAF1	122.699	119.72	98.8926	131.241	139.537	137.119
ENSBTAG00000000695	UBAP2	6.6104	4.56029	5.56073	3.48619	5.08574	3.98501
ENSBTAG00000000696	ILK	26.0492	31.8123	24.1247	38.0435	35.7111	33.9328
ENSBTAG00000000697	RRP8	0.0819601	0.173502	0.218249	0.609475	1.0138	0.644988
ENSBTAG00000000699		1.73571	2.37383	1.65198	0.978098	0.736437	1.31577
ENSBTAG00000000700	PARVA	17.8944	19.3137	17.5846	11.0704	5.47435	10.0084
ENSBTAG00000000703	ST6GAL2	0.171553	0.0811105	0.11291	0.040619	0	0.0596498
ENSBTAG00000000704	GUSB	8.07491	7.8772	9.59387	11.6816	7.22611	8.31406
ENSBTAG00000000705	COX7A2L	165.111	253.657	140.542	46.3998	135.741	68.6525
ENSBTAG00000000706	ADAMTS1	2.31241	1.93898	1.73345	12.2726	1.16697	2.8413
ENSBTAG00000000707	WISP1	0.466295	0.257838	0.116077	0.392566	0.0699826	0.137942
ENSBTAG00000000710	PIP5K1C	18.2326	14.3584	16.2287	11.5194	16.557	13.295
ENSBTAG00000000711	NDRG1	15.806	5.65971	11.1898	13.6427	7.39812	6.73429
ENSBTAG00000000712	FBXW2	16.2439	11.7941	13.292	10.069	11.8168	12.9952
ENSBTAG00000000713	AGFG2	14.7169	13.5563	15.7714	11.0269	14.3909	12.8446
ENSBTAG00000000715		0.119011	0.20936	0	0.20102	0.353934	0.912502
ENSBTAG00000000717	PPAP2C	6.86434	3.52219	4.24207	14.1641	11.316	9.16697
ENSBTAG00000000718	TMPRSS9	0.349376	0.346074	0.89242	0.0308446	1.02376	0.846003
ENSBTAG00000000719		3.0582	5.1412	2.07169	0.105371	0.880563	0.511743
ENSBTAG00000000720	CTSL	0.21281	0.220328	0.417528	0.572447	0.113905	0.265313
ENSBTAG00000000721	GPATCH1	3.80539	3.94116	4.61568	2.35715	2.92785	3.48102
ENSBTAG00000000725	USP42	1.54152	1.28953	1.66111	6.63e-06	4.78e-06	3.94e-05
ENSBTAG00000000727	RNF169	4.01144	4.51793	5.12318	1.50054	1.68173	2.49491
ENSBTAG00000000728		0.25046	0	0.0700421	0.0360583	0	0
ENSBTAG00000000731	WFIKKN2	0.0563309	0.0453056	0.155272	1.10645	0.139631	0.154891
ENSBTAG00000000735	BCL2A1	0.275038	0.112951	0.430904	0.32952	0.17549	1.08465
ENSBTAG00000000736	LRP8	9.46006	6.02697	9.00504	2.42439	3.07673	2.21027
ENSBTAG00000000737	DMXL2	2.94225	3.32404	3.99706	0.143947	0.106522	0.278966
ENSBTAG00000000738	DAPK1	6.69038	6.08017	6.08633	8.15487	3.91644	7.51446
ENSBTAG00000000742	AMOTL2	2.56928	2.92887	4.40587	7.73097	3.20733	2.51691
ENSBTAG00000000744	DCTN6	44.365	51.3141	44.8121	31.8403	38.9925	42.2188
ENSBTAG00000000745		2.83708	16.3965	7.25434	19.3863	3.15795	7.41061
ENSBTAG00000000746	KAT2B	10.6394	11.4482	8.8511	7.77383	4.80937	8.70775
ENSBTAG00000000748	GAR1	25.3704	29.3736	16.8657	12.9964	23.5668	13.1546
ENSBTAG00000000749	LMNTD1	0.0925271	0.125917	0.0301084	0.217474	0.065571	0.248505
ENSBTAG00000000750	MSL2	8.94816	6.72854	7.33825	2.32986	2.78063	2.79308
ENSBTAG00000000751	RRH	0.244959	0.0621294	0.297436	0.449433	0.175507	2.65446
ENSBTAG00000000752	SGOL1	0.0998937	0.145082	0.125372	0.0884921	0.0774112	0.13444
ENSBTAG00000000753	PIAS4	7.41526	7.93248	8.85384	4.85194	5.89247	6.75187
ENSBTAG00000000754	PPP2R5A	13.7031	14.1479	11.451	14.733	14.2935	17.0447
ENSBTAG00000000755	ZFR2	2.22786	2.34969	2.34208	5.67232	5.53459	10.6013
ENSBTAG00000000758	TMEM26	3.69144	2.37226	3.14831	2.11494	7.1638	6.34275
ENSBTAG00000000759	NENF	72.7486	106.06	79.9913	130.121	149.68	162.141
ENSBTAG00000000764	GIPC1	12.3964	11.7332	11.5911	26.359	22.943	31.127
ENSBTAG00000000767	DCP2	4.50469	3.87777	4.03801	0.605648	0.747113	0.877837
ENSBTAG00000000770	PGM2L1	6.87195	5.54721	7.34105	1.16367	1.4998	1.39329
ENSBTAG00000000771	DNAJB6	16.8576	18.2251	16.4995	12.9885	18.9404	15.4079
ENSBTAG00000000773		5.84377	7.41922	4.35582	6.39296	7.5414	4.39248
ENSBTAG00000000776		0.078672	0	0.381819	0	0	0
ENSBTAG00000000778		308.825	360.877	350.653	241.067	293.001	223.832
ENSBTAG00000000781	HIP1	3.15703	1.52618	3.80115	2.27127	1.53479	1.77662
ENSBTAG00000000782	KDR	5.36686	7.55216	7.04833	6.90975	5.71964	7.80547
ENSBTAG00000000783	TGFA	3.57749	0.830554	1.98704	0.147169	0.16288	0.154305
ENSBTAG00000000784	MTERF4	10.1339	10.1201	10.894	9.85328	9.02611	10.1572
ENSBTAG00000000785	PASK	1.38827	1.02434	1.40538	2.9842	1.58299	1.86928
ENSBTAG00000000786	NQO2	8.15913	11.9471	8.01438	20.6701	14.9266	17.4614
ENSBTAG00000000789	PPP1R7	19.3628	21.9365	21.6846	30.4241	29.6422	30.4046
ENSBTAG00000000791	CALY	32.1684	66.807	13.8499	77.5279	26.5474	85.799
ENSBTAG00000000792	AJAP1	0.0373355	0.0415369	0.298132	0	0.156853	0.0368454
ENSBTAG00000000793	LAMC2	13.776	9.27023	17.1816	2.7413	9.49889	8.2303
ENSBTAG00000000795	NMNAT2	14.638	22.7542	16.1992	6.51851	14.1924	12.6027
ENSBTAG00000000797	MRPL9	34.2466	44.9398	33.3193	49.606	55.182	56.9081
ENSBTAG00000000799	ICA1	13.5537	17.3636	12.8363	6.87606	12.8711	8.89499
ENSBTAG00000000801	ZNF583	7.78797	6.80565	7.71527	2.75714	5.60782	3.92482
ENSBTAG00000000802	LYVE1	2.94723	0.590467	3.64216	3.15171	2.33185	1.07893
ENSBTAG00000000803	ZNF667	8.33734	7.9449	10.309	4.23945	5.43126	4.59985
ENSBTAG00000000804	MOB3B	5.27838	3.30841	7.20394	5.35334	4.16843	3.80762
ENSBTAG00000000806	ATAD1	28.6056	31.6691	24.9286	17.6422	20.0397	20.1438
ENSBTAG00000000807	TMED3	26.839	38.3909	23.8697	25.5403	30.9023	35.1702
ENSBTAG00000000808	COX14	106.684	119.07	111.196	117.344	121.042	127.047
ENSBTAG00000000810	COPE	117.446	140.818	115.927	102.533	159.187	123.506
ENSBTAG00000000811	DDX49	5.3722	5.62881	5.85016	11.5652	9.49086	11.4497
ENSBTAG00000000812		0.249919	0.132528	0.625909	0.0408851	0.0879944	0.0402439
ENSBTAG00000000813	HOMER3	4.68719	4.70138	5.13514	18.9296	5.46209	11.9115
ENSBTAG00000000815	EPHA2	2.06635	0.859431	1.0194	2.67509	2.04082	1.834
ENSBTAG00000000816	PRDM1	0.215984	0.380462	0.315538	0.640605	0.313447	0.540871
ENSBTAG00000000817	SYNJ2	0.846558	0.317825	0.936305	0.433443	0.372342	0.311605
ENSBTAG00000000819	RFX3	1.78186	1.74724	1.94266	0.361854	0.147952	0.566883
ENSBTAG00000000820		4.24465	5.33798	3.87515	66.9748	8.21498	17.6309
ENSBTAG00000000821	GPR137C	0.942414	1.20944	0.840764	2.59509	0.882142	1.49295
ENSBTAG00000000824	TSEN54	9.69506	6.40272	8.1685	16.2292	20.2314	16.8541
ENSBTAG00000000825	MRPS26	32.4884	47.4127	49.8029	109.266	94.4788	81.2699
ENSBTAG00000000827	TAOK1	5.38296	4.73408	5.90701	0.610954	0.486053	0.607881
ENSBTAG00000000828	CAPN6	15.8062	8.27434	22.068	22.5517	9.10427	23.5164
ENSBTAG00000000829	SHPK	4.63347	7.65186	5.81882	3.06826	3.97468	3.9128
ENSBTAG00000000830	GPR137B	9.91017	11.9352	10.1633	3.54378	3.70896	4.33944
ENSBTAG00000000831	CTNS	2.46196	2.63302	2.19252	8.33168	4.77955	4.82466
ENSBTAG00000000833	TAX1BP3	26.0483	25.3653	26.9506	48.5919	32.471	33.7345
ENSBTAG00000000835	BCAS1	0.510883	0.693131	0.668242	0.806705	1.21202	1.44734
ENSBTAG00000000836	KRT8	32.9685	20.0146	54.5673	28.3932	75.2164	38.2555
ENSBTAG00000000837	PARP1	23.1917	24.2889	25.1441	13.8549	19.9671	20.9055
ENSBTAG00000000838	CCDC88C	4.75444	2.36223	5.23673	3.11675	3.89811	3.78217
ENSBTAG00000000841	LZTS1	1.24705	1.452	1.40733	0.541458	1.5402	1.18789
ENSBTAG00000000842	UBASH3B	0.265824	0.539484	0.478854	0.518112	0.146594	0.241408
ENSBTAG00000000843	NDRG2	30.0635	35.1836	35.3616	32.3995	16.7701	28.4519
ENSBTAG00000000845	OLFM3	0	0.320247	0.0872682	0	0	0.123591
ENSBTAG00000000848	SNRNP2	23.8753	29.2984	29.423	26.5541	31.4593	34.9397
ENSBTAG00000000851	CYP2A1	19.5619	36.9487	23.0853	10.9236	16.0791	16.6815
ENSBTAG00000000854	SEC16B	2.33954	2.52157	2.41495	0.237995	3.0806	1.218
ENSBTAG00000000855	NXN	10.1142	11.3321	11.0086	25.3944	13.8469	16.1043
ENSBTAG00000000856	FBXL6	2.5419	2.82026	3.23461	8.24238	4.68365	8.60257
ENSBTAG00000000857		18.0099	16.4187	17.3242	43.8696	34.2555	41.6653
ENSBTAG00000000859	SLC38A1	21.7666	14.3621	20.1601	1.02517	1.70045	1.31
ENSBTAG00000000868	ZFP1	1.77855	1.72128	1.40525	2.50045	1.51441	1.9976
ENSBTAG00000000869	RNF219	0.368804	0.162473	0.489799	0.20591	0.294864	0.365015
ENSBTAG00000000871	TRIM27	21.5656	21.3081	22.4013	15.7016	25.1877	20.2299
ENSBTAG00000000873	SLC13A3	0.187248	0.116351	0.0154459	1.29554	0.44173	0.458281
ENSBTAG00000000874	CAST	6.60134	10.5883	9.08214	10.1209	8.52837	11.0103
ENSBTAG00000000875	CEP131	4.50227	3.76629	3.79498	13.0046	8.24297	13.4314
ENSBTAG00000000877	METTL2	2.62761	2.74658	2.06808	1.66668	0.664854	1.41729
ENSBTAG00000000878	RB1CC1	12.3987	10.6604	12.087	8.79404	8.92961	8.56807
ENSBTAG00000000879	C8orf33	4.56578	4.44459	3.85649	8.81812	7.89012	10.655
ENSBTAG00000000880	GINM1	28.8355	31.2629	27.6318	17.264	25.9763	22.9058
ENSBTAG00000000885		2.29596	3.3457	2.48786	0.602535	0.697093	0.992982
ENSBTAG00000000892	MB21D1	0.246042	0.613693	0.719561	0.155749	0.323597	0.143692
ENSBTAG00000000893		0	0	0.106735	0.477402	0	0.237659
ENSBTAG00000000894	PGK1	58.6557	50.7964	55.4426	88.7564	52.4542	68.5344
ENSBTAG00000000895	TAF9B	4.65499	6.38203	4.89061	1.58291	2.18008	2.25431
ENSBTAG00000000897	IQGAP2	6.67952	4.69948	8.14459	1.16456	1.68545	1.81237
ENSBTAG00000000898	F2RL2	4.80231	1.44577	3.19129	1.41616	0.681313	0.769306
ENSBTAG00000000899	TMEM17	20.0451	24.8399	19.5423	7.91184	11.5581	10.9115
ENSBTAG00000000900	LRRC8C	1.77758	1.55983	1.3122	0.395032	0.693345	0.685322
ENSBTAG00000000902	OGT	37.2093	28.0322	37.3717	65.5344	28.7351	52.0584
ENSBTAG00000000905	RAB6B	5.43666	5.86603	2.90608	4.20472	3.70421	3.49129
ENSBTAG00000000908	HCAR1	0.210075	0.218675	0.407613	1.11951	0.140456	0.382674
ENSBTAG00000000910	SLC6A7	0.0265269	0.0141259	0.0133327	1.13629	0.0537733	0.207065
ENSBTAG00000000911	UBE2H	30.4463	23.9154	27.1978	5.36442	6.09968	4.39047
ENSBTAG00000000913	UQCR1	163.409	132.96	143.28	258.995	248.436	242.506
ENSBTAG00000000917	BMP1	3.00789	2.52846	3.59413	12.0194	5.41089	4.51863
ENSBTAG00000000918	ERMARD	6.66847	7.45953	7.72304	32.3366	22.8236	21.2983
ENSBTAG00000000919	HEY2	23.1331	13.0848	14.8318	4.02171	12.9342	13.5358
ENSBTAG00000000920	DNAH17	1.22117	0.665851	1.64604	0.0282372	2.22074	0.102631
ENSBTAG00000000925	GLT8D2	5.54192	6.12759	6.12726	8.50112	3.64596	4.33251
ENSBTAG00000000928	SPECC1	1.27616	0.84301	1.27708	1.8114	0.828463	0.734074
ENSBTAG00000000933	CCDC183	0.473634	0.358518	0.523803	10.296	3.07611	5.39736
ENSBTAG00000000936	SLC39A2	1.22195	0.52822	1.08177	2.04784	2.02014	1.61617
ENSBTAG00000000937	SSFA2	19.0071	14.1553	14.3792	21.6238	10.672	16.0332
ENSBTAG00000000939	KIF16B	3.95604	3.01598	3.42166	1.13844	1.46821	1.58572
ENSBTAG00000000940	TBCC	12.3153	11.7868	12.4009	14.5558	14.2443	13.1451
ENSBTAG00000000941	PLEKHB2	31.717	61.5935	53.7927	19.3664	33.2219	23.9356
ENSBTAG00000000942	SIPA1L2	1.75023	1.82592	1.08213	1.76971	1.10977	1.65977
ENSBTAG00000000943		8.15904	6.68485	6.65582	6.73798	8.97857	7.43443
ENSBTAG00000000944	LPCAT1	16.053	12.7675	10.0125	11.5864	10.9191	13.1242
ENSBTAG00000000945	ATP2C2	0.599172	0.691543	0.590511	1.10729	1.00769	1.1395
ENSBTAG00000000946	TLDC1	5.04877	4.93126	5.72462	3.79016	2.93328	3.95619
ENSBTAG00000000948	RAB2A	97.4137	124.878	94.0014	59.8095	101.297	79.0605
ENSBTAG00000000949	DNAJC9	4.02302	5.15221	3.65145	3.14625	2.58323	3.48694
ENSBTAG00000000950	MRPS16	47.1463	42.0535	34.2453	48.9069	60.1758	56.0429
ENSBTAG00000000951	JAKMIP3	1.93136	2.15659	2.94473	0.663665	1.39508	1.10482
ENSBTAG00000000954	DCDC1	0.888139	0.679968	1.08011	0.257893	0.407744	0.394971
ENSBTAG00000000955	RBM41	0.918663	1.09756	1.16765	6.71e-08	0.049718	3.02e-08
ENSBTAG00000000957	CDKN2AIP	12.5176	12.5546	11.2046	14.0027	14.7796	15.3633
ENSBTAG00000000958	ZSWIM3	1.22379	1.37851	1.40722	1.78832	1.92947	1.77075
ENSBTAG00000000959	ZSWIM1	2.62244	3.46525	3.45491	4.01943	3.23575	4.73376
ENSBTAG00000000960	SPATA25	0.104402	0	0.206901	0.203119	0	0.105812
ENSBTAG00000000961	NEURL2	1.11282	0.757217	1.11722	1.59175	0.473238	0.827511
ENSBTAG00000000962	STAP1	0.277279	0.117441	0.345967	0.162733	0.184026	0.138983
ENSBTAG00000000967	DET1	5.07468	9.54207	7.69833	4.56534	11.7662	10.1773
ENSBTAG00000000970	ASIC1	0.705269	1.01492	0.777478	1.33555	0.536636	1.64218
ENSBTAG00000000974	IARS	11.7045	13.5521	14.0579	7.20753	7.31206	7.91405
ENSBTAG00000000977	CADM1	40.5226	41.1866	41.5322	8.32456	9.94627	16.196
ENSBTAG00000000978	ASH2L	10.4223	10.7058	12.2688	5.29331	6.40971	8.03436
ENSBTAG00000000979	SMIM19	14.1577	15.1565	12.539	14.6308	16.3292	17.0742
ENSBTAG00000000981	KLHDC8B	36.6235	46.4874	44.4463	135.541	75.0002	157.752
ENSBTAG00000000982	C3orf84	0.288854	0.309095	0.284406	0	0.112758	0
ENSBTAG00000000983	ABCC8	2.66861	1.44507	1.48003	0.746041	4.62502	3.37297
ENSBTAG00000000985	RAB1	45.9154	47.999	44.0793	18.9997	28.3019	21.4915
ENSBTAG00000000986	USH1C	0.789736	0.756936	0.654179	1.33044	1.20929	1.37683
ENSBTAG00000000987	OTOG	0.0391468	0.15279	0.402182	0.0537429	0.32648	0.396029
ENSBTAG00000000988	BRCA2	0.114417	0.127428	0.168705	0.107932	0.093839	0.0881318
ENSBTAG00000000990		3.70228	4.02396	2.90948	3.19007	3.57733	3.54155
ENSBTAG00000000991	MRPL32	19.6288	14.0197	10.2389	6.80884	10.6347	10.5386
ENSBTAG00000000993	N4BP2L1	15.7844	15.2491	14.0719	19.0389	10.4689	17.905
ENSBTAG00000000995	FAM46A	110.555	100.102	76.339	4.26187	42.7846	7.80218
ENSBTAG00000000997		16.1384	26.2409	18.172	0	0	0
ENSBTAG00000000998	SLC39A6	18.9731	13.3532	19.0643	3.62054	7.33312	4.87326
ENSBTAG00000001001	ANKRD55	0.258809	0.407506	0.383683	4.08051	0.216454	2.31172
ENSBTAG00000001002	TCF7	1.20622	1.13755	1.24483	5.55471	2.64863	2.8047
ENSBTAG00000001003	CKMT2	0.800693	0.96518	1.00507	1.0973	0.755768	1.59037
ENSBTAG00000001004	ESAM	3.12155	2.75072	2.43486	2.951	1.51599	3.56407
ENSBTAG00000001005		3.99112	3.22717	3.40356	0.563473	2.15958	1.39264
ENSBTAG00000001007	SLC25A43	3.45388	2.13517	2.84865	1.06588	1.72969	1.40873
ENSBTAG00000001008	PRF1	0.131091	0.0357214	0.0656487	0.349071	0.0339088	0.419214
ENSBTAG00000001009	HCLS1	3.73956	1.04902	4.56066	2.14736	1.71125	1.18893
ENSBTAG00000001010	ADAMTS18	1.11943	0.284847	0.542563	0	0.0554486	0.0377009
ENSBTAG00000001013	SLC3A5	29.0921	31.7582	27.5764	10.8428	19.4973	11.3134
ENSBTAG00000001014	MAPK7	7.53458	7.18801	7.8539	19.9074	12.3501	20.6271
ENSBTAG00000001015	TM9SF4	22.37	21.3218	21.7418	15.6973	21.1924	20.8152
ENSBTAG00000001016	NAA35	1.87486	1.84424	1.95542	1.2062	1.77364	1.86915
ENSBTAG00000001017	SLK	5.90185	6.15282	6.80684	1.54468	0.999527	1.95734
ENSBTAG00000001019	GDF1	0.0209732	0.0449208	0	0.156273	0.0236069	0.130967
ENSBTAG00000001020	AKAP3	0.22702	0.0895189	0.283546	0.0662441	0.0847441	0.139265
ENSBTAG00000001021	CYP1A1	0.0563841	0.119579	0.16764	0.966155	0.113955	0.336039
ENSBTAG00000001022	AMDHD2	10.1479	12.8015	10.2094	13.1754	11.0223	14.253
ENSBTAG00000001023	ZNF598	22.4203	13.6781	13.2896	18.6571	30.1948	23.0398
ENSBTAG00000001024	ARID1A	12.1356	8.87677	13.9257	7.55994	9.74341	10.7765
ENSBTAG00000001027	SERPINH1	43.9864	29.7097	44.6932	138.438	78.0971	41.7257
ENSBTAG00000001028	MAP6	4.59515	5.49498	4.58079	5.05692	3.36627	7.53667
ENSBTAG00000001029	RASGRP2	0.203449	0.246785	0.314252	3.14003	0.306966	1.01891
ENSBTAG00000001030	MTMR3	11.5668	10.3487	12.5152	11.3524	12.8492	13.8917
ENSBTAG00000001032	PYGM	0.476759	0.577517	0.296593	20.1142	0.32228	5.09548
ENSBTAG00000001035	SF1	65.6878	54.6559	61.367	86.3216	93.1851	98.0708
ENSBTAG00000001036	HIBADH	49.9302	47.6559	43.7297	26.6864	36.1521	32.2539
ENSBTAG00000001037	MAP4K2	5.97156	6.27018	6.63589	11.204	11.6122	19.4818
ENSBTAG00000001038	SNRPB	42.5437	37.6529	38.971	49.8898	59.356	66.0893
ENSBTAG00000001042	MXD1	5.66312	4.09208	5.29868	2.35508	2.47658	2.38237
ENSBTAG00000001043	LUZP2	1.83477	1.33546	3.119	7.06121	1.83139	3.29494
ENSBTAG00000001044	SUPV3L1	4.60952	4.21632	3.7911	4.77209	6.78075	4.68723
ENSBTAG00000001049	ANOS1	1.03103	0.717714	0.65184	0.110568	0.0638159	0.260471
ENSBTAG00000001050	LDLRAP1	6.75664	6.21324	8.42984	4.31642	5.7354	6.21457
ENSBTAG00000001051	OSCAR	0.116214	0.0646498	0	0.536755	0.282347	1.08705
ENSBTAG00000001052	ADCY1	0.0181113	0.109825	0.114806	0.371832	0.16625	0.151292
ENSBTAG00000001055		58.0196	59.5266	53.8877	55.7308	61.0821	64.1663
ENSBTAG00000001057	ARFGAP3	66.218	73.5793	58.4834	14.0617	49.0089	30.8608
ENSBTAG00000001058	SRPK3	0.779581	1.66919	1.42902	6.17582	4.89403	10.5281
ENSBTAG00000001059	IDH3G	33.7657	46.7617	38.8768	54.9762	63.2622	66.4713
ENSBTAG00000001060	CXCR4	10.9638	9.719	11.734	20.6232	18.0921	10.1981
ENSBTAG00000001061	PRKCA	11.3629	8.9275	12.7106	1.1366	2.8996	2.10185
ENSBTAG00000001066		0.384787	0.231576	0.580592	0.156168	0.663916	0.435739
ENSBTAG00000001067	GRM2	0.072097	0.0519647	0	0.312474	0.0777423	0.0479206
ENSBTAG00000001068	ZCWPW1	0.815746	0.993113	0.967144	4.20817	3.51655	3.43705
ENSBTAG00000001069	TP53	8.09358	8.48682	8.24649	9.47697	11.2786	12.7753
ENSBTAG00000001071	WRAP53	9.04069	9.42719	7.58665	16.8653	15.065	17.3756
ENSBTAG00000001074	SAYSD1	4.98098	9.86291	6.12045	6.91087	7.83967	10.7197
ENSBTAG00000001075	CALB2	0.29538	0.46077	0.117015	0.788604	0.0964038	0.495558
ENSBTAG00000001077	OSBPL5	4.33236	4.20989	3.38543	6.764	5.85642	5.37177
ENSBTAG00000001078	SRL	0.392243	0.377222	0.82397	0.459762	0.18297	0.623805
ENSBTAG00000001079		13.7572	10.5431	12.6723	6.78939	5.99612	7.2045
ENSBTAG00000001080	SPAG17	0.217086	0.429342	0.494571	0.202954	0.321583	0.516215
ENSBTAG00000001081	PALLD	1.01653	1.67537	1.1672	4.32915	1.05071	2.98317
ENSBTAG00000001082	SH2D5	2.05267	1.96359	1.30713	1.50978	3.40768	1.87581
ENSBTAG00000001083		1.4897	1.50119	1.67793	0.501059	0.375631	0.446868
ENSBTAG00000001085	FAM2A	5.09607	0.59258	2.99338	7.96542	8.02171	3.73121
ENSBTAG00000001086	FHL2	9.05883	19.0149	9.43412	17.6902	18.7378	18.348
ENSBTAG00000001088	SLC17A8	0.367705	0.314597	0.082963	0.216218	0.291705	0.0768681
ENSBTAG00000001090	CCDC173	2.26301	2.77432	2.06739	2.34146	2.35787	2.5681
ENSBTAG00000001092	PHOSPHO2	11.9417	17.6837	16.6861	6.63142	9.51912	6.5229
ENSBTAG00000001093	KLHL23	0.794868	1.01059	0.891749	0.405931	0.414205	0.362922
ENSBTAG00000001094	MTUS2	0.402766	0.614637	0.264665	1.33537	0.570604	1.26766
ENSBTAG00000001096	PRKRA	9.04303	9.70359	13.2859	11.7937	9.92135	14.6676
ENSBTAG00000001097	FKBP7	14.6273	24.5011	15.3661	9.89249	12.114	9.10173
ENSBTAG00000001098	PLEKHA3	14.1654	16.4265	13.2281	7.80236	8.6833	9.96757
ENSBTAG00000001099	PIANP	1.93977	3.64865	1.7401	2.89942	4.01819	10.0016
ENSBTAG00000001101	IFNLR1	0.208816	0.0645416	0.300853	0.270342	0.297453	0.24064
ENSBTAG00000001104	CMTM4	5.41556	6.63272	6.35796	9.592	4.50077	7.97365
ENSBTAG00000001105	ANXA4	21.8403	26.4961	22.7929	13.9922	14.7144	12.575
ENSBTAG00000001107	CACYBP	62.9833	62.4422	56.0776	46.7957	67.0968	49.2337
ENSBTAG00000001108	GMCL1	8.96404	10.9502	9.63767	5.7537	6.31178	5.87332
ENSBTAG00000001109		31.0634	30.9803	27.9539	40.6226	45.5793	43.5246
ENSBTAG00000001110	SLC16A5	1.57164	1.73457	2.72153	2.04746	3.4559	3.40718
ENSBTAG00000001112	SMOX	3.57467	2.41626	2.7711	5.46993	4.45984	4.44003
ENSBTAG00000001113	NDUFAF7	4.72296	5.18132	5.69863	3.5402	3.00942	3.44913
ENSBTAG00000001114	PRKD3	5.77088	4.57749	6.41898	1.80831	1.46478	2.19034
ENSBTAG00000001116	P4HA2	10.8753	9.7341	8.14853	8.62804	7.64957	7.44899
ENSBTAG00000001117	ANKRD5	2.08261	1.96531	2.4694	0.301105	0.327933	0.70103
ENSBTAG00000001119	ANKRD13B	6.63911	6.22137	7.61878	14.1539	7.13722	12.9907
ENSBTAG00000001120	CORO6	10.888	6.08225	10.5865	60.6338	29.4262	63.8019
ENSBTAG00000001123	SNRNP48	9.77237	6.17649	9.17246	20.7817	16.9503	16.5109
ENSBTAG00000001124	GALC	4.19721	2.95859	3.61716	2.65128	1.67715	3.3544
ENSBTAG00000001128	RNF165	0.388136	0.59888	0.274398	0	0.169779	0.212981
ENSBTAG00000001131	SLC12A9	4.52311	3.73801	4.6514	15.4527	7.89563	13.7702
ENSBTAG00000001132	GTDC1	6.18791	4.96456	3.65109	0.624191	0.968098	1.27594
ENSBTAG00000001133	VWA8	2.48905	2.37112	2.54234	0.930771	1.0824	1.29283
ENSBTAG00000001134	SRRT	28.1761	23.2796	28.0975	38.038	41.8514	35.2573
ENSBTAG00000001135	C1orf194	1.46065	4.7915	2.77921	5.84062	2.36916	5.79709
ENSBTAG00000001136	KIAA1324	87.3312	103.182	106.906	8.64294	75.0242	50.3447
ENSBTAG00000001137	CLTA	102.13	113.094	100.195	71.1672	74.937	78.3026
ENSBTAG00000001138	UFSP1	9.08119	11.0722	11.1255	13.0177	15.985	19.1258
ENSBTAG00000001139	ACHE	0.197342	0.215241	1.15906	0.0497108	0.080626	0.54084
ENSBTAG00000001140	IAH1	18.0379	14.1793	15.3949	29.1693	24.5668	35.9848
ENSBTAG00000001141	ADAM17	7.2834	7.13894	6.53783	1.79153	3.61659	3.14376
ENSBTAG00000001142	GNE	13.3968	12.7853	12.9977	1.63192	5.64506	2.86275
ENSBTAG00000001143		0.200454	1.10065	0.286806	0.575528	0.611647	0.953339
ENSBTAG00000001144	NAA2	69.5367	65.1354	61.3463	50.7321	64.7266	59.0528
ENSBTAG00000001146	HIVEP2	2.98758	2.88618	2.02894	2.28663	1.55686	2.18993
ENSBTAG00000001151	APLP1	123.898	147.299	131.425	90.3134	150.427	160.768
ENSBTAG00000001152	TLE6	0.27999	0.267024	0.246787	3.87378	1.10966	1.99445
ENSBTAG00000001153	TLE2	7.19268	7.39686	7.86478	52.8696	21.3986	36.1533
ENSBTAG00000001154	DGAT2	1.40593	1.633	1.50799	1.59567	1.59071	4.0571
ENSBTAG00000001156	ST3GAL1	1.09208	0.512347	0.580906	0.653482	0.344857	0.546547
ENSBTAG00000001160	GMEB1	7.90021	6.70654	10.7206	17.4679	18.2673	20.0409
ENSBTAG00000001161	FAM6A	4.25676	4.76671	4.12412	5.53129	3.36178	4.03713
ENSBTAG00000001163	H2AFY2	12.2414	13.4653	11.8269	9.52829	15.0312	18.2382
ENSBTAG00000001164	ACAD1	5.16221	2.62772	2.41236	1.55159	2.13018	1.66327
ENSBTAG00000001165	AIFM2	4.84543	4.51823	4.63303	5.35422	4.49026	7.36216
ENSBTAG00000001166	HSF5	0.115453	0.0610711	0.141431	0.0580727	0.0903446	0
ENSBTAG00000001168	BRAP	5.98933	5.83193	6.82357	2.59411	3.28606	3.37133
ENSBTAG00000001171	OGFOD1	7.81436	8.46119	8.17547	9.80244	10.7845	10.4987
ENSBTAG00000001173	PLXNA2	4.30689	2.02944	7.02867	3.6372	4.3182	2.68754
ENSBTAG00000001174	MRPL15	14.3436	19.0417	18.6259	13.4623	22.4511	19.3028
ENSBTAG00000001176	LRRN1	5.04595	7.93024	5.45213	4.10588	3.45517	3.75334
ENSBTAG00000001178	USPL1	7.8845	6.1118	5.40481	2.70243	3.19912	3.44186
ENSBTAG00000001179	TEP1	4.30667	3.26753	3.97018	7.94756	6.70552	7.80408
ENSBTAG00000001181	RPS6KC1	6.72114	7.41983	7.06158	6.38899	5.65875	6.39274
ENSBTAG00000001182	4481	52.7767	66.2282	51.5271	41.7359	47.2213	43.7746
ENSBTAG00000001183	KLHL33	0.235235	0.381777	0.521969	0.500665	0.0789832	0.361403
ENSBTAG00000001185	SUV42H1	10.3535	9.86645	9.44126	1.44961	2.51473	2.38287
ENSBTAG00000001186	SH2D4A	0.656076	0.978139	1.17458	3.44656	0.689265	1.22077
ENSBTAG00000001187	RASL1A	0.317634	0.131199	0.232537	0.914923	1.79232	0
ENSBTAG00000001188	ROM1	4.48055	5.50576	4.09935	25.1522	10.1922	15.0265
ENSBTAG00000001189	AP1B1	21.3606	22.7749	21.2004	28.3641	34.1894	35.5597
ENSBTAG00000001191	CCL17	0	0	0.305069	0.589255	0	0
ENSBTAG00000001192	STX12	16.6608	22.4114	18.9428	16.0995	13.3429	16.9156
ENSBTAG00000001193	UNC93B1	8.35839	8.6131	7.47316	14.7529	12.3311	15.9761
ENSBTAG00000001195	KCNH4	0.376204	0.35213	0.304087	0.243867	0.495804	0.324767
ENSBTAG00000001197	SLAMF7	0	0.0925203	0.0223918	0.852155	0.178338	0.305111
ENSBTAG00000001198		0.106944	0.195821	0.144696	0.0302451	0.260887	0.817682
ENSBTAG00000001199	DAP3	13.7844	13.3883	11.6441	7.2513	11.0799	9.98711
ENSBTAG00000001204	KIAA1462	1.61637	1.7532	1.64666	4.14593	1.13064	1.71334
ENSBTAG00000001207	SERPINB8	4.78082	3.45036	3.90053	5.11008	7.81804	5.12431
ENSBTAG00000001209	PHLDB2	2.43141	2.83464	2.04555	2.32402	0.899726	2.15727
ENSBTAG00000001212	SSR2	192.166	243.647	212.095	155.607	215.318	220.243
ENSBTAG00000001219		0.220008	0.513224	0	2.22678	1.54663	6.22144
ENSBTAG00000001221	NKX3-1	0.0825662	0.272288	0.246588	0	0.0984629	0.187375
ENSBTAG00000001223	CAAP1	15.339	15.3652	13.6134	5.71383	11.153	7.6303
ENSBTAG00000001224	ATP9B	8.66055	9.26251	8.23424	18.0726	13.3138	18.5462
ENSBTAG00000001225	RBM14	34.7808	22.8085	33.2613	32.3966	49.7991	27.7573
ENSBTAG00000001228	CEND1	2.82286	3.6763	2.67105	18.034	2.781	8.42145
ENSBTAG00000001229	SLC25A22	10.8837	7.63538	9.69955	17.193	15.9903	19.8893
ENSBTAG00000001233	MPZL3	4.99319	4.31013	5.70478	4.33524	4.52194	4.80924
ENSBTAG00000001235		0.181429	0.161099	0.0786219	0.212018	0.21468	0.111377
ENSBTAG00000001241	ISL1	4.24572	4.24734	3.84725	0.185578	0.784246	0.537423
ENSBTAG00000001242	ADRB1	1.1374	0.419757	1.32911	0.192015	1.25015	0.442082
ENSBTAG00000001243	AP3M2	12.0545	15.132	13.9407	6.76917	10.5932	13.5257
ENSBTAG00000001244	PLAT	15.3218	5.11158	12.3006	17.6648	18.9144	20.4134
ENSBTAG00000001246	ATP1A1	207.41	158.817	226.59	70.5133	198.911	122.612
ENSBTAG00000001249	SULT1B1	0	0.176262	0.0429214	0	0.185217	0.157517
ENSBTAG00000001250	TFAP2A	0.0170834	0.017576	0.0493016	1.13092	0.209083	0.222073
ENSBTAG00000001252	HIVEP1	5.87626	5.32096	6.83578	3.65133	6.91344	5.33258
ENSBTAG00000001254	ANKRD46	19.7481	22.9193	19.1172	15.5786	18.2346	16.0676
ENSBTAG00000001255	CRYBB3	0	0.456437	0.135235	0.686978	0.161905	0.378342
ENSBTAG00000001257	AGTPBP1	2.36839	2.78761	2.80146	2.37554	1.9045	2.97792
ENSBTAG00000001258	TMEM5B	21.4096	23.0974	20.5976	14.1615	28.5426	15.895
ENSBTAG00000001262	IRGQ	9.46678	9.35653	9.23465	3.90237	2.48349	2.90253
ENSBTAG00000001269	TMEM165	16.8105	18.1885	15.0573	8.03737	11.7848	9.38389
ENSBTAG00000001273	NLRP3	0.273382	0.0819488	0.280984	0.156513	0.31025	0.393847
ENSBTAG00000001274	PPM1L	4.53114	6.1205	4.30342	1.27991	0.844447	2.35714
ENSBTAG00000001279	MPP2	8.37285	11.0002	6.94455	8.96613	9.07484	11.0905
ENSBTAG00000001280	CLPB	5.78217	4.87027	5.31431	1.36934	2.34296	1.79852
ENSBTAG00000001282	RALGAPA1	6.72706	7.82021	7.00676	4.66318	5.32009	5.50204
ENSBTAG00000001283	RIC1	4.49861	4.11883	3.68383	0.864506	1.44659	1.67518
ENSBTAG00000001286	ELMO3	13.6137	15.2381	14.4775	29.3293	40.3146	42.2272
ENSBTAG00000001287	LRRC29	0.430559	1.01886	0.976197	2.69609	1.78049	2.61713
ENSBTAG00000001288	MAOB	4.11985	9.34553	4.47788	1.99968	1.72685	2.62513
ENSBTAG00000001289	MRPL18	41.9337	52.5388	35.4314	32.1874	46.3366	38.328
ENSBTAG00000001290	TUBD1	1.96743	2.06016	2.22501	2.95141	1.07244	1.4893
ENSBTAG00000001292	LF	2.13919	1.9646	2.45893	0.129995	3.57121	0.0184154
ENSBTAG00000001293	MAATS1	1.98053	2.44792	1.64827	1.37044	1.29453	2.07154
ENSBTAG00000001294	PPP1R15A	16.0458	12.6431	15.5615	54.0536	19.697	14.7091
ENSBTAG00000001295	DEPDC5	2.39258	2.3132	2.61098	2.86792	3.07584	4.62498
ENSBTAG00000001296	TMEM5A	85.1115	93.1936	80.0766	51.1015	49.3049	57.6698
ENSBTAG00000001298	STAMBPL1	9.18939	9.57395	8.65609	4.98383	6.33132	5.05852
ENSBTAG00000001299	CYP7B1	1.68348	2.66775	1.39171	0.373998	0.12848	0.440379
ENSBTAG00000001301	LRRC32	2.10752	1.11533	1.51579	2.49599	0.845007	1.03843
ENSBTAG00000001302	MRPS28	9.86878	10.716	9.40214	5.2911	6.12494	4.98858
ENSBTAG00000001303	HSPB8	48.3331	28.3376	28.5598	24.8253	50.1265	44.2285
ENSBTAG00000001305	ATP2B2	15.4033	8.86979	18.5748	3.46356	8.10759	8.66146
ENSBTAG00000001306	FXN	9.63044	9.21918	9.90841	12.1309	14.6017	15.4546
ENSBTAG00000001310	RHO	0.615627	0.505938	0.201196	0.0638066	0.197319	0
ENSBTAG00000001311	MORF4L2	175.363	167.833	157.251	83.0001	179.984	96.8499
ENSBTAG00000001314	TRMT6	6.11427	5.96859	5.92592	1.60983	2.85901	1.83462
ENSBTAG00000001315	DMRTA1	0.399764	0.591752	0.688829	0	0.116823	0.133972
ENSBTAG00000001320	VPS16	9.84318	8.99893	9.85158	23.5388	19.5393	23.1086
ENSBTAG00000001321	IL1B	0.444931	0.377621	0.361483	0.443124	0.409872	0.120156
ENSBTAG00000001322	SAXO1	0.1367	0.0857783	0.0815592	0.0993755	0.0522771	0
ENSBTAG00000001323	CENPC	6.04685	5.82278	6.66873	3.93638	4.8861	4.46482
ENSBTAG00000001324	SLCO2A1	1.04902	1.78334	0.93534	3.2278	0.882342	2.2048
ENSBTAG00000001326	SLC44A5	5.17722	3.89668	5.02374	3.21386	1.74054	3.05669
ENSBTAG00000001328	SLBP	6.48302	6.79323	6.33568	14.4978	8.68274	11.5349
ENSBTAG00000001329	CLPTM1L	34.9644	29.4597	30.8023	36.8146	47.8871	42.0604
ENSBTAG00000001332	MYO1C	15.9005	10.5548	15.6901	21.4568	23.7098	15.2355
ENSBTAG00000001333	PPARG	0.305152	0.123192	0.555623	0.110346	0.347369	0.183611
ENSBTAG00000001335	GHR	5.14029	3.43279	4.46466	0.941465	1.65514	1.40875
ENSBTAG00000001341	WNT5B	0.861879	1.37942	0.755016	6.69904	2.25481	2.78864
ENSBTAG00000001342	RSL24D1	32.3923	37.4012	33.1584	12.9991	17.2141	11.0127
ENSBTAG00000001343	DEPDC1	0.0353789	0.035242	0.0686161	0.169189	0.132692	0.0794236
ENSBTAG00000001344		0	0.0346379	0.0326926	0.131282	0.101042	0.327009
ENSBTAG00000001346	STRA8	0.869035	0.238804	0.703147	0.129542	0.209432	0.317271
ENSBTAG00000001348	COMMD8	5.5561	6.6729	6.72649	1.99514	3.10771	2.95272
ENSBTAG00000001349	KIF1C	16.173	12.8209	15.7067	26.0349	16.4921	18.0749
ENSBTAG00000001350		4.86886	5.40322	4.37425	2.32649	4.81306	2.83855
ENSBTAG00000001352	SDCCAG3	12.5235	12.1374	12.281	23.245	24.6107	20.2433
ENSBTAG00000001353	PMPCA	34.9783	38.1492	29.9822	42.5948	70.6048	54.1596
ENSBTAG00000001354	INPP5E	1.67532	1.52909	1.83597	3.57437	1.45494	3.73331
ENSBTAG00000001356	USP38	4.68731	4.46524	4.62607	3.34146	3.99901	3.84424
ENSBTAG00000001359	B3GNT7	2.41613	1.65524	1.81456	1.88743	1.78288	2.04302
ENSBTAG00000001360		1674.14	2087.16	1821.2	1213.7	2222.43	2001.68
ENSBTAG00000001361	NMNAT1	6.21811	6.29785	4.37711	2.21813	3.69534	2.50569
ENSBTAG00000001364	DPH6	4.82199	6.30922	5.10187	3.27595	4.59778	5.55723
ENSBTAG00000001365		0.0704185	0.0392674	0.0356299	0	0.195819	0.111958
ENSBTAG00000001367	C1QTNF2	0.176385	0.326162	0.058882	1.77297	0.275603	0.896925
ENSBTAG00000001368	LGALS3BP	21.4229	29.4026	25.8559	47.2701	31.1876	49.1941
ENSBTAG00000001374	WBSCR27	4.1171	4.41612	3.77278	14.0358	5.34647	15.9848
ENSBTAG00000001385	ZSCAN2	2.61412	2.98597	3.37218	2.93008	2.93014	4.07465
ENSBTAG00000001387	WDR73	7.74416	10.8506	12.5206	5.86712	5.70408	6.57482
ENSBTAG00000001388	NMB	6.70818	14.0613	3.92968	1.61788	4.43494	2.77185
ENSBTAG00000001390	B4GALT4	12.017	12.2693	14.2956	14.2724	11.2661	14.6966
ENSBTAG00000001391	ANKRD42	6.34357	6.00861	5.16695	5.27161	5.17369	3.8664
ENSBTAG00000001392	RDH16	0	1.87349	0.88286	0	0.293679	0.241663
ENSBTAG00000001393	MTF2	5.95684	6.36135	6.20717	2.3037	2.86709	2.63734
ENSBTAG00000001394		67.2602	63.318	56.8058	68.7665	74.1376	51.7754
ENSBTAG00000001395	C21orf91	5.75411	7.44254	4.9646	0.534267	0.900858	0.752094
ENSBTAG00000001396	ADAMTS7	0.617476	0.755544	0.509516	0.651032	0.802429	1.07884
ENSBTAG00000001398	ATP2A2	34.6735	21.333	32.482	9.36602	27.0452	12.1078
ENSBTAG00000001400	AKT2	31.7982	21.2395	31.2426	25.4443	29.9042	27.7549
ENSBTAG00000001401	SLC45A1	7.74486	8.50006	7.79493	9.11542	10.6646	12.5427
ENSBTAG00000001403	PRKCI	7.43232	8.58781	7.14173	2.23278	4.4019	3.62315
ENSBTAG00000001405	GLCE	5.67721	4.22221	7.08787	2.15358	2.51155	1.87292
ENSBTAG00000001407	AP3S2	15.9725	17.4969	17.7828	21.2501	14.788	19.0277
ENSBTAG00000001408	CNRIP1	9.6956	16.7722	11.4559	23.4789	12.709	20.5667
ENSBTAG00000001410	GRAMD1B	5.14416	3.70932	8.26911	1.88949	2.6695	3.06994
ENSBTAG00000001412	N6AMT1	1.07935	2.44801	2.93027	1.20253	1.08245	1.42308
ENSBTAG00000001414	KCTD12	9.89947	4.9098	12.1147	4.0228	0.705593	4.07125
ENSBTAG00000001415	THOC6	5.66308	4.88969	5.466	8.48556	8.32298	8.44558
ENSBTAG00000001417	ACSM1	0.0635355	0.022299	0	1.45611	0.169918	0.210301
ENSBTAG00000001419	MRPL4	10.8282	8.84091	10.7431	26.1467	19.5248	25.5139
ENSBTAG00000001420	ABHD12	35.6103	28.9909	38.3194	51.6562	59.8969	42.9366
ENSBTAG00000001422	HMGN3	81.3207	94.9108	74.6393	78.657	78.3677	80.9401
ENSBTAG00000001424	MSH6	10.3607	11.469	12.3559	7.10092	8.71736	9.49555
ENSBTAG00000001425	FBXO11	14.9193	13.6441	14.2674	4.47167	5.4824	5.90668
ENSBTAG00000001429	NEURL1B	0.631071	0.405201	0.663069	0.168082	0.227841	0.223289
ENSBTAG00000001432		2.397	1.92486	1.86698	1.65329	0.979069	1.15407
ENSBTAG00000001435	ARL6IP6	7.23316	7.31015	6.24509	10.7745	7.26486	9.42311
ENSBTAG00000001439	HESX1	5.46501	4.98507	7.97457	7.09894	6.31028	12.1367
ENSBTAG00000001440	PMM2	15.4394	12.1253	10.0812	3.27622	24.935	5.15427
ENSBTAG00000001441	CARHSP1	10.945	14.8032	13.1567	24.8878	20.4445	28.0229
ENSBTAG00000001444	TNXB	1.43376	1.03776	0.856702	9.76347	1.1567	2.58134
ENSBTAG00000001446	ABRACL	4.09377	3.67463	3.21873	6.60852	7.01253	3.65014
ENSBTAG00000001447	HRH1	0.41636	0.707013	0.69596	0.35324	0.149357	0.136232
ENSBTAG00000001449	SRA1	51.2987	44.7631	38.4857	71.8688	76.939	64.72
ENSBTAG00000001450	APBB3	9.57602	8.87713	9.0665	19.8063	19.1199	25.0284
ENSBTAG00000001457	C5orf28	1.944	3.6715	2.34815	2.09858	2.02147	2.7119
ENSBTAG00000001460	LIN7C	23.2828	25.5817	23.0384	14.3505	13.9124	13.2737
ENSBTAG00000001462	FLT4	0.225353	0.317293	0.306749	0.174406	0.306927	0.552283
ENSBTAG00000001463	TNKS	10.8865	11.3313	11.5889	0.742417	1.19903	1.33491
ENSBTAG00000001464	GPR156	0.306431	0.345723	0.263763	0.669955	0.255294	0.285495
ENSBTAG00000001465	P2RY1	1.90491	0.469844	0.998207	2.35552	0.595687	1.68893
ENSBTAG00000001468	SAMD4A	0.819592	0.935763	1.00319	0.988893	0.264555	0.907517
ENSBTAG00000001470	DTX2	5.17942	4.32355	4.99459	8.54871	6.52552	8.63484
ENSBTAG00000001471	POC1A	0.870805	1.19986	1.19449	1.65502	1.54419	2.16392
ENSBTAG00000001473	ARVCF	2.5383	1.80361	2.34134	15.6546	5.18514	8.95631
ENSBTAG00000001474	NRGN	25.5186	53.2644	31.4673	4.60849	76.8589	23.4927
ENSBTAG00000001475	MCUR1	5.83269	8.42317	7.75229	3.95129	5.51765	5.119
ENSBTAG00000001476		0.342557	0.052996	0.391843	0	0.167164	0.585796
ENSBTAG00000001477		16.3576	17.2746	12.4774	5.09522	9.76158	8.52798
ENSBTAG00000001478	DESI2	4.22062	4.95038	3.86954	2.37394	2.76719	1.63067
ENSBTAG00000001481	IGSF9	2.05912	2.19248	2.26311	6.31285	7.59642	14.4615
ENSBTAG00000001483		2.36174	1.96703	1.63549	1.88729	1.34894	2.3163
ENSBTAG00000001484	LZTFL1	25.1557	35.0317	29.7374	32.581	42.5493	34.4972
ENSBTAG00000001485	PPIP5K2	9.20926	8.96171	9.026	7.25497	6.91855	8.52122
ENSBTAG00000001486	ZNF28D	7.14805	7.43478	7.74052	3.57247	4.17184	4.65149
ENSBTAG00000001489	TUBA1A	73.2633	69.7362	71.3112	111.88	72.332	93.5871
ENSBTAG00000001491	NWD2	0.39393	0.261144	0.561653	0	0.0173859	0.0611041
ENSBTAG00000001492	FYB	0.415704	0.284003	0.597143	0.211209	0.111569	0.299787
ENSBTAG00000001497	MRAS	10.8179	12.8506	10.4758	11.3683	8.55172	10.7474
ENSBTAG00000001498	CYTH2	30.7665	30.4417	27.2751	30.8219	30.4094	34.7221
ENSBTAG00000001499	TRIM33	4.83643	5.60256	5.91112	0.754204	0.88116	0.774119
ENSBTAG00000001500	FIGNL1	0.382144	0.699765	0.597477	0.813217	0.264029	0.312901
ENSBTAG00000001504	NOP14	11.1678	8.28626	11.0539	14.577	22.0209	22.6452
ENSBTAG00000001505	GRK4	2.2116	2.82583	1.80846	2.23681	2.37756	3.6558
ENSBTAG00000001506	HTT	7.53568	5.27833	7.62501	5.24627	7.47999	7.09824
ENSBTAG00000001507	CLCN5	2.32688	1.05595	1.83029	0.18409	0.171887	0.188519
ENSBTAG00000001508	SH3RF1	10.6817	8.14521	10.597	5.15699	7.15451	7.83786
ENSBTAG00000001509	ELK3	6.29892	6.52813	9.23579	3.03721	1.85129	4.26422
ENSBTAG00000001510	CDK17	15.5713	13.1473	16.7952	2.53888	6.53998	3.60754
ENSBTAG00000001511	BCL6	10.0654	4.15415	15.9909	15.4898	7.98196	11.4756
ENSBTAG00000001512	ZFP64	4.31201	4.56267	4.4245	4.99637	5.8615	6.26597
ENSBTAG00000001513	PDIK1L	4.23888	4.45549	4.08603	1.10646	1.66022	2.09763
ENSBTAG00000001514	ASB11	4.09398	2.99983	3.17456	8.36501	9.50489	8.30751
ENSBTAG00000001516		5.27561	3.34399	5.87871	0.103523	7.59337	0.802084
ENSBTAG00000001517	KRT18	24.6738	25.2181	40.4128	73.9405	61.0621	31.4469
ENSBTAG00000001518	ISG2L2	7.93351	7.30944	8.00839	6.51139	10.8215	8.48366
ENSBTAG00000001519	RRNAD1	0.38109	0.145116	0.464484	10.6395	7.68243	11.0086
ENSBTAG00000001520	MRPL24	24.7532	28.7718	21.6021	29.6883	32.3752	27.4643
ENSBTAG00000001521	UQCRB	152.484	159.082	138.682	71.6502	131.679	88.4658
ENSBTAG00000001522	MTERF3	6.61952	6.56255	6.06393	10.2782	12.9476	8.42843
ENSBTAG00000001523	YES1	3.11261	2.86011	2.79874	2.56994	1.82783	2.51043
ENSBTAG00000001527	TMEM213	29.9737	46.1834	31.0285	3.61187	35.5925	49.2986
ENSBTAG00000001528	CDK13	7.12301	6.46196	7.47933	4.8848	6.3944	5.89724
ENSBTAG00000001529	WHSC1L1	9.81782	8.90588	10.203	3.62589	4.05034	4.24568
ENSBTAG00000001530	FGF8	0	0	0	4.00006	0.0747787	0.557808
ENSBTAG00000001533	HACE1	9.73619	9.69157	9.7748	5.26979	7.97147	6.04209
ENSBTAG00000001537	TSKU	18.2598	14.9585	12.9345	31.7198	25.7559	27.7337
ENSBTAG00000001538		749.956	915.745	673.663	588.423	897.464	890.103
ENSBTAG00000001539	SAV1	7.44007	9.00691	9.06625	3.96452	4.8347	4.49804
ENSBTAG00000001543	BRI3BP	9.07241	8.97878	7.38224	2.44348	5.36904	2.31621
ENSBTAG00000001545	SLC34A2	1.0622	0.150351	0.61543	0.473499	1.52084	0.537791
ENSBTAG00000001546	MGAT1	29.5512	23.6663	23.7947	23.6132	29.2616	23.8154
ENSBTAG00000001548	UBQLN4	10.2528	8.87221	9.85586	4.97561	6.84581	5.16183
ENSBTAG00000001551	PLEKHG3	4.27612	4.47227	3.27806	4.85658	4.35263	5.06166
ENSBTAG00000001552	EPC1	5.16174	6.51556	6.48588	1.70624	3.35282	2.47323
ENSBTAG00000001553		46.6855	64.5571	44.7053	20.5848	28.9729	29.2847
ENSBTAG00000001557	CCL28	0.717734	3.35	2.07304	0.18724	1.78014	3.422
ENSBTAG00000001558	PATL2	0.0835958	0.0299509	0.389263	0.0268731	0.0582484	0.0794867
ENSBTAG00000001562	NFE2	0.444374	0.257202	0.376063	0.772481	0.449615	0.605156
ENSBTAG00000001564	PDE4DIP	7.06292	7.09968	8.40223	2.9116	4.60762	3.88551
ENSBTAG00000001565	MESDC2	70.5526	62.1681	62.4071	37.8854	61.8392	51.022
ENSBTAG00000001567	LRRK1	2.80644	3.02566	2.46807	2.84849	1.96999	3.03268
ENSBTAG00000001568	PPIC	9.83357	7.41324	8.23294	5.82282	10.1478	6.0803
ENSBTAG00000001571	LRRD1	0.107542	0.206097	0.115902	0.274505	0.178516	0.239733
ENSBTAG00000001572	NSUN7	5.5379	5.86974	4.09282	2.6443	4.08162	3.79111
ENSBTAG00000001573	JMJD1C	12.8738	11.5066	11.909	8.06846	6.59513	8.59836
ENSBTAG00000001574	GPATCH2	0.769772	0.758172	0.367452	9.45e-07	3.93e-06	1.4e-06
ENSBTAG00000001575	CALM1	169.332	221.988	112.412	184.219	161.018	161.937
ENSBTAG00000001576	TMEM14	4.06305	10.8527	5.82057	3.7789	8.23068	4.98766
ENSBTAG00000001578	ADPGK	4.80615	4.09315	4.82157	4.86343	4.83054	4.54222
ENSBTAG00000001579	AGO2	9.73956	5.10597	11.6273	1.12206	2.77039	1.68854
ENSBTAG00000001580	CLGN	13.9705	11.4898	16.2058	6.12198	8.11445	10.3943
ENSBTAG00000001585	WIPF1	1.63136	1.05725	1.68853	1.96856	1.10644	1.47365
ENSBTAG00000001586	OTUD7B	5.57862	5.28988	4.83966	1.76753	1.77609	2.21053
ENSBTAG00000001589	TM9SF2	78.0876	91.2984	79.799	30.1357	44.9747	38.9452
ENSBTAG00000001592	INSIG1	4.38125	3.74161	3.63355	6.37479	4.05986	4.716
ENSBTAG00000001593	OGFOD2	4.90992	6.14356	4.72299	10.5441	10.6813	11.5351
ENSBTAG00000001594	ARL6IP4	7.61254	6.34173	5.49966	10.9997	10.7215	9.40526
ENSBTAG00000001595		33.4807	8.7601	23.9114	156.904	32.5791	66.5922
ENSBTAG00000001597	PITPNM2	2.40158	2.23578	2.65622	2.05962	1.53792	2.4427
ENSBTAG00000001598	MAP7	17.3226	25.4205	20.1999	6.00514	11.2251	11.8354
ENSBTAG00000001599	SV2A	8.48108	6.39241	7.63984	9.85988	6.31186	10.7454
ENSBTAG00000001600	DCUN1D4	4.85784	6.85785	5.4801	1.99757	2.01337	3.88833
ENSBTAG00000001601	PKM	324.509	289.63	304.114	235.455	351.085	277.332
ENSBTAG00000001602	IL4R	4.27439	1.65346	3.38526	2.89421	5.9885	6.3843
ENSBTAG00000001604		0.0327062	0	0.0327655	0.302275	0.0605452	0.101639
ENSBTAG00000001605	DIO1	5.66714	10.8703	5.40342	1.32571	0.550095	0.785908
ENSBTAG00000001607	TMEM41B	12.2611	10.0856	8.94355	9.59398	8.65261	7.88304
ENSBTAG00000001608		0.200701	0	0.200991	0.212863	0.613594	0.491203
ENSBTAG00000001609	MAP2K6	3.65855	2.90999	2.63563	4.80144	2.20198	7.48495
ENSBTAG00000001612	LSM1	15.7712	14.0374	11.0598	11.7893	17.3759	15.3153
ENSBTAG00000001614	ZNF174	4.23104	7.36042	6.40634	8.78979	5.79937	8.49496
ENSBTAG00000001615	RUNDC3A	36.729	49.0927	32.4875	45.6162	63.7085	76.3143
ENSBTAG00000001616	ZNF592	4.55182	3.85105	4.17788	3.7175	4.72012	5.50746
ENSBTAG00000001617	G2E3	5.38408	5.28002	6.11881	1.402	3.16391	2.3954
ENSBTAG00000001618	ALPK3	22.7466	15.2252	23.2048	3.61372	28.8843	7.13934
ENSBTAG00000001619	SERINC5	5.5546	3.48096	4.97026	2.50892	0.496363	2.02041
ENSBTAG00000001626	CTPS1	5.32031	5.15887	4.17418	7.4064	6.24459	5.38744
ENSBTAG00000001627		2.54297	2.3278	2.41445	1.48312	0.944189	0.782822
ENSBTAG00000001628	SLFNL1	0.156153	0.116254	0.0522451	0.659725	0.297081	0.453811
ENSBTAG00000001629	SCMH1	4.0524	4.1184	4.07723	4.44161	3.70156	4.44234
ENSBTAG00000001631	KIFC1	0.630798	0.778696	0.634769	1.44186	1.28712	1.38969
ENSBTAG00000001632	NBR1	22.4244	24.5786	25.5111	13.2233	13.4172	16.6193
ENSBTAG00000001634	PHF1	36.3764	34.5532	33.4295	70.2677	80.7747	79.1422
ENSBTAG00000001635	CUTA	44.4756	60.6935	35.9351	48.9739	63.3664	62.8503
ENSBTAG00000001637	FUNDC1	12.1779	15.4738	10.5261	8.23636	10.5894	11.8171
ENSBTAG00000001640	EPB41L1	4.52469	5.73397	3.83433	3.61402	3.43373	5.4596
ENSBTAG00000001642	TTC34	0.0619957	0	0.0307463	0.712027	0	0
ENSBTAG00000001644	MDN1	5.88261	4.73094	6.76496	2.10669	4.49845	3.19357
ENSBTAG00000001645	AAR2	4.61682	5.26988	4.45238	9.07161	7.82804	9.34258
ENSBTAG00000001647	PLEKHJ1	12.5176	13.5993	14.0313	59.3608	24.4097	34.0987
ENSBTAG00000001648		15.4117	23.7763	18.2173	20.5519	21.3786	22.0673
ENSBTAG00000001649	ZFPM2	0.119664	0.149567	0.082188	0.631841	0.0799437	0.462346
ENSBTAG00000001651	SYF2	15.5577	18.2929	18.7774	11.228	11.9438	12.6721
ENSBTAG00000001652	SLCO3A1	11.4351	5.52081	8.65801	2.46842	6.44707	6.50706
ENSBTAG00000001654	SNTB2	6.45655	5.50944	7.78648	0.742382	1.42495	1.59376
ENSBTAG00000001656	TMEM254	16.3379	19.6511	14.3817	13.9781	13.2944	12.6347
ENSBTAG00000001657	PICALM	25.1461	19.3706	23.2167	9.61093	10.5554	9.53925
ENSBTAG00000001659		32.977	33.2937	30.5863	32.6273	36.4075	35.6412
ENSBTAG00000001660	SPTY2D1	8.58966	7.41272	7.18192	1.47317	2.37426	1.97371
ENSBTAG00000001662	EHD3	15.0841	18.7323	13.4369	7.52429	17.9092	19.6095
ENSBTAG00000001663	PDF	7.35893	7.19804	6.62485	6.1304	7.81333	8.84887
ENSBTAG00000001665		13.095	13.881	12.5364	13.4058	15.188	15.7171
ENSBTAG00000001666	NIP7	6.58257	4.76666	7.28814	0.792849	0.735084	0.638489
ENSBTAG00000001671	RTF1	12.3575	12.3192	12.7221	7.93574	7.47741	6.79826
ENSBTAG00000001673	C2CD5	14.6305	14.5049	15.2549	7.719	8.63417	11.6042
ENSBTAG00000001675	ITPKA	0.218171	0.207099	0.279032	0.514766	0.354523	0.638282
ENSBTAG00000001683	FAM171B	22.8218	28.5771	20.7189	2.34161	5.45719	6.51157
ENSBTAG00000001686	LRRC52	0.0572865	0.17411	0.113142	0.0522236	0.054015	0
ENSBTAG00000001687	STC1	10.2486	9.45556	10.1178	5.34782	8.1915	11.3466
ENSBTAG00000001692	NDST1	4.87275	3.42178	5.35975	4.67692	4.73646	3.83532
ENSBTAG00000001693	RPAP1	4.90824	4.16141	6.22312	6.39686	7.49119	8.16304
ENSBTAG00000001694	TYRO3	5.32517	4.63347	3.8558	7.33384	10.8919	12.8695
ENSBTAG00000001695		0	0.300588	0	0.454094	0.340634	0.453184
ENSBTAG00000001697	TRA2B	65.3736	58.645	59.5425	65.5654	82.0084	58.4463
ENSBTAG00000001698	CHTF8	16.5891	15.8402	17.6254	22.1973	23.6283	24.6996
ENSBTAG00000001700	CDC42	52.2444	60.3851	46.1704	24.5083	36.9409	31.7196
ENSBTAG00000001702	TMEM17	19.4889	26.8214	20.9999	5.4964	6.25241	6.09072
ENSBTAG00000001703	SYT13	12.4804	14.2913	9.42446	3.86072	7.29162	12.4725
ENSBTAG00000001706	SLC9A2	2.53194	2.01697	1.80054	0.356694	0.45332	0.478978
ENSBTAG00000001707	UIMC1	3.0422	2.84811	2.92567	4.13607	4.61287	4.43716
ENSBTAG00000001708	TTLL12	38.3323	34.77	43.2539	37.2969	45.2044	40.0046
ENSBTAG00000001710	CMTM8	5.72259	8.0477	7.50257	3.77304	8.67995	6.15645
ENSBTAG00000001711	C17orf59	5.07488	6.59477	5.06423	9.84412	6.5261	8.12905
ENSBTAG00000001712	CMTM7	4.01113	7.92859	6.86552	10.1647	8.30853	12.1343
ENSBTAG00000001714	MFSD9	11.7989	4.84181	7.77444	2.50062	4.54515	4.19264
ENSBTAG00000001717	AURKB	0.150691	0.157501	0.0991753	0.655623	0.600323	0.727903
ENSBTAG00000001721	GYG1	18.0348	18.2312	21.9323	9.18624	9.96805	14.4129
ENSBTAG00000001724	ZADH2	7.58538	10.5081	9.44882	9.4584	10.0864	5.62494
ENSBTAG00000001725	CXCL1	1.30015	16.5638	2.86999	0.406346	14.5071	64.8886
ENSBTAG00000001727	FAM213B	77.7135	105.013	76.3462	74.1791	95.0836	85.3859
ENSBTAG00000001728	IGSF1	0.301594	0.573303	0.280745	0.188297	0.055074	0.252721
ENSBTAG00000001729	DUSP1	4.91942	2.93015	4.87992	1.88655	2.95824	2.80197
ENSBTAG00000001731	GLYR1	39.1781	32.1501	55.2024	24.4242	38.766	31.7289
ENSBTAG00000001735	ADAM11	0.12366	0.110873	0.309087	0.250904	0.158093	0.482532
ENSBTAG00000001736	UBN1	16.6561	9.52253	25.4583	3.29919	8.69806	5.26851
ENSBTAG00000001737	ZCCHC6	6.4942	6.47709	6.51694	1.87088	2.58087	2.36675
ENSBTAG00000001739	CDH2	0.359805	0.705645	1.84485	0.230919	1.32958	0.234156
ENSBTAG00000001740	HAPLN3	0.254557	0.174011	0.21961	5.43846	0.264589	1.58608
ENSBTAG00000001741	DLGAP4	6.34205	5.24962	6.18391	6.16835	8.7924	7.35528
ENSBTAG00000001744	BET1L	30.1458	24.2008	28.0915	29.7209	42.6653	38.5002
ENSBTAG00000001745	LUM	22.8199	37.171	11.94	40.8033	18.6525	30.8641
ENSBTAG00000001747	PEX3	9.19505	8.69495	9.25464	3.91568	5.74704	4.60924
ENSBTAG00000001748	TRIM45	4.90545	3.42093	4.59165	4.82511	3.7422	6.09264
ENSBTAG00000001749	SENP2	23.252	18.2292	21.2227	12.1094	23.3871	14.2223
ENSBTAG00000001751	CXXC4	1.80863	0.63553	0.473074	1.79e-06	4.82e-06	1.15e-05
ENSBTAG00000001752	FUCA2	3.34974	6.60784	3.66666	4.89347	2.05158	4.51557
ENSBTAG00000001753		6.3924	3.80366	4.84179	4.03464	4.0776	4.35093
ENSBTAG00000001754	AHCYL2	20.8148	30.16	28.8577	9.89296	19.3482	13.6101
ENSBTAG00000001755	NEUROD1	0.863817	0.854857	0.670267	0.300581	0.500389	0.78721
ENSBTAG00000001762	RFXANK	5.43453	6.14902	6.24885	28.1636	19.9406	24.5237
ENSBTAG00000001763	NR2C2AP	7.42571	6.17312	6.41834	8.59468	9.39239	9.30654
ENSBTAG00000001764	NCAN	0.0272151	0.0435003	0	0.0847349	0.0492123	0.213632
ENSBTAG00000001765	HAPLN4	0	0.475449	0.706119	0.0870126	0.0916258	0.086554
ENSBTAG00000001767	B4GALT7	8.78917	8.64244	7.87169	11.323	10.4026	9.13862
ENSBTAG00000001768	TXLNG	8.926	6.09056	6.58778	1.11578	2.21287	1.97735
ENSBTAG00000001770	ST8SIA5	0.311212	0.167433	0.311554	0.0470076	0	0.0925783
ENSBTAG00000001771	DYRK1A	13.6229	12.1862	12.716	5.34497	6.88933	6.92396
ENSBTAG00000001772	PDCL2	0.182129	1.31268	0.10516	0.0442546	0.683672	0.536946
ENSBTAG00000001773	C7orf49	15.2302	20.6365	14.2669	14.0362	16.002	13.6183
ENSBTAG00000001774	SPRY2	21.0298	12.5171	15.7527	24.5241	27.056	12.8558
ENSBTAG00000001775	RINL	0.741019	0.64016	0.213313	0.218303	1.15103	1.11157
ENSBTAG00000001776	SIRT2	17.7169	16.1457	16.9651	45.7639	33.7319	43.0595
ENSBTAG00000001777		966.061	990.575	792.125	1000.5	1567.45	1419.43
ENSBTAG00000001778	NFKBIB	4.94178	4.95487	5.06202	11.317	11.7882	10.1723
ENSBTAG00000001780		4.64686	3.52476	4.75711	9.0735	6.87083	9.33158
ENSBTAG00000001781	Tom4A	23.4575	22.4382	18.971	22.6757	28.3249	23.726
ENSBTAG00000001782	MRPS12	12.0227	12.5616	9.95693	12.266	10.0715	11.1006
ENSBTAG00000001783	FBXO17	0.290389	0.876969	1.03406	0.517385	0	0.196135
ENSBTAG00000001785	TGM3	0.103053	0.0909823	0.238836	0.132352	0.174982	0.0628222
ENSBTAG00000001786	HYKK	1.6267	1.75358	2.01009	2.06065	2.41123	3.20575
ENSBTAG00000001788	PDPN	11.7759	7.51035	9.76088	12.385	2.87501	5.96114
ENSBTAG00000001790	SAFB2	16.3305	14.3855	13.5696	29.6482	30.929	28.8842
ENSBTAG00000001792	C19orf7	38.4701	57.2625	57.7484	90.1084	68.8024	71.6638
ENSBTAG00000001793	HSD11B1L	3.60108	5.14556	5.70649	20.7156	11.5338	20.4953
ENSBTAG00000001794		17.9908	23.1365	16.9389	41.1533	42.7042	45.8217
ENSBTAG00000001795	LONP1	18.4763	17.4644	15.8283	17.3566	18.1791	19.9778
ENSBTAG00000001796	CATSPERD	11.8858	10.7926	10.3332	6.30001	11.5587	6.40166
ENSBTAG00000001801	SYT4	49.1949	59.57	30.3612	9.65328	31.0282	13.7456
ENSBTAG00000001803	FHL5	0.384376	0.506506	0.107103	0.111784	0.179438	0.209074
ENSBTAG00000001805	TWSG1	27.4757	24.5224	24.8602	12.0622	20.0919	12.371
ENSBTAG00000001806	IQCD	1.86426	2.1702	2.24618	3.57773	2.02652	3.30004
ENSBTAG00000001807	AKAP8	11.8409	11.3678	12.1814	16.9414	15.4874	18.1933
ENSBTAG00000001808	LACTB2	6.82295	9.20729	7.51456	7.66648	3.65716	6.46441
ENSBTAG00000001810	SCAF11	9.20202	7.92079	10.1313	1.96387	2.0332	2.79045
ENSBTAG00000001814	PLXND1	2.78109	2.75694	2.46786	10.5965	4.13917	9.46473
ENSBTAG00000001815	ARHGEF5	5.37775	3.81237	4.98425	2.66256	5.54568	4.97498
ENSBTAG00000001816	SLC25A42	4.36659	4.81209	7.87464	3.35654	8.6191	6.51517
ENSBTAG00000001817	TMEM161A	3.42249	3.09075	3.35119	10.0026	5.29524	8.19152
ENSBTAG00000001818	MEF2B	1.03324	1.00718	1.22622	4.06096	1.71727	2.23842
ENSBTAG00000001821	PRRC2C	15.5095	12.2557	17.125	2.59773	3.70238	3.8901
ENSBTAG00000001822	SNX1	5.93742	7.18069	5.63211	4.92655	4.58127	6.25418
ENSBTAG00000001824	SLC2A6	2.80076	3.16575	2.97959	5.90448	4.51273	7.52674
ENSBTAG00000001826	SASH1	11.5694	6.65985	13.9531	2.18187	1.80354	2.96129
ENSBTAG00000001827	GID8	15.5001	17.2759	16.4941	16.8889	18.3389	19.2516
ENSBTAG00000001828	SCRN2	10.025	11.0478	9.92621	31.9424	22.4033	34.8839
ENSBTAG00000001829	SLC17A9	10.6405	8.60716	7.87238	0.982602	11.2526	2.13124
ENSBTAG00000001830	LRRC46	2.8772	3.5865	2.54128	7.90617	4.22709	6.00104
ENSBTAG00000001832	MRPL1	18.9014	36.8556	25.8508	23.0604	21.9391	28.8914
ENSBTAG00000001834	PNKP	24.2912	19.3639	22.1313	46.6895	41.4207	51.7906
ENSBTAG00000001835	GJA1	23.0175	23.3997	30.9765	32.9951	14.9854	17.7179
ENSBTAG00000001836		0.0577137	0	0.114321	0.165014	0.515363	0.571968
ENSBTAG00000001838	LRRC36	0.0182419	0.130286	0.0715053	0.465036	0.0780128	0.4551
ENSBTAG00000001839	OCIAD2	46.8815	22.6167	32.0342	12.0617	39.1536	21.1624
ENSBTAG00000001840		21.3241	22.9392	21.2018	24.9524	17.4525	28.0519
ENSBTAG00000001842	GSTM3	119.801	68.3778	105.235	362.583	165.208	214.865
ENSBTAG00000001843	WBP1	45.1376	58.1013	46.2871	113.685	80.4425	99.3558
ENSBTAG00000001844	MOGS	21.7268	14.575	17.7741	13.7376	35.6474	16.2473
ENSBTAG00000001847	CNTLN	1.03901	1.30615	1.24291	0.933563	0.694635	1.11887
ENSBTAG00000001848	KATNB1	8.8634	9.30847	9.28841	17.8634	16.1474	21.5245
ENSBTAG00000001851		0.219956	0.23036	0.144454	0.0977278	0.103278	0.533056
ENSBTAG00000001852		6.35108	15.9627	1.91829	5.96097	10.2955	8.37669
ENSBTAG00000001854	CIAPIN1	24.4057	23.3293	29.4096	24.3136	35.9762	25.0578
ENSBTAG00000001855	COQ9	15.9254	20.8356	18.8096	23.7052	24.5912	24.7406
ENSBTAG00000001856	POLR2C	57.3212	48.7815	57.3819	47.5488	82.4681	49.4883
ENSBTAG00000001857	DOK4	3.37772	3.60771	4.63557	18.9402	9.34615	14.5081
ENSBTAG00000001858		52.0886	60.8666	48.1726	32.6097	39.9761	41.0647
ENSBTAG00000001861	SESTD1	7.24103	5.43211	6.70859	5.73074	3.37671	4.42563
ENSBTAG00000001862	PPP2R2B	34.1135	30.1248	22.7896	15.4659	16.9859	18.1013
ENSBTAG00000001864	NR4A3	14.5398	1.9417	2.99341	1.4132	3.38393	0.869612
ENSBTAG00000001865	SGCG	0.0620812	0.131159	0.245836	0.271305	0.0964054	0.202071
ENSBTAG00000001867	SACS	2.2978	1.27325	2.68248	0.915206	1.20157	1.09436
ENSBTAG00000001868	PCYT2	12.0881	10.7394	14.144	23.0323	23.4542	22.74
ENSBTAG00000001870	CPNE6	0.0263672	0	0.079478	2.54753	0.0268022	0.678718
ENSBTAG00000001871	NRL	0.0642681	0	0.0642409	0.215617	0.0773841	0.145909
ENSBTAG00000001872	ORC6	4.58387	5.72976	5.35103	7.0073	5.52587	6.50539
ENSBTAG00000001874	DOCK3	7.57877	4.45956	8.84949	1.0434	3.13547	1.6785
ENSBTAG00000001877	HMGN5	1.06264	0.708359	0.767738	0.99499	0.521068	0.849046
ENSBTAG00000001879	PER2	6.874	4.81803	6.56029	7.00878	13.3448	13.2271
ENSBTAG00000001881	SLC1A1	0.649707	0.172547	0.493151	0	0	0
ENSBTAG00000001882	CD79A	0	0.346665	0	0.673689	0.272172	0.356138
ENSBTAG00000001885	COPRS	13.5273	16.083	13.4103	13.4767	16.781	15.9405
ENSBTAG00000001886	FAM122B	17.6021	14.7531	18.4825	0.531077	6.05915	2.75571
ENSBTAG00000001887		7.72794	8.96647	9.01412	3.44922	3.83155	3.44202
ENSBTAG00000001888	MED13L	8.25671	7.49741	10.117	2.14775	2.43964	3.16175
ENSBTAG00000001889	C3orf14	10.5203	11.2872	11.0011	5.57675	8.47874	8.36952
ENSBTAG00000001890	KIAA226	4.15769	3.56744	4.13699	1.2114	2.21438	1.94532
ENSBTAG00000001892	YAE1D1	13.9325	18.6004	16.3286	8.84075	13.1709	13.8698
ENSBTAG00000001894	NEDD1	7.84904	8.94478	8.48592	8.54889	4.84687	6.62522
ENSBTAG00000001895	PGGT1B	6.25254	8.11112	6.15537	4.79351	4.42177	4.18706
ENSBTAG00000001898	CCDC112	4.77692	5.31995	5.8346	2.92315	3.70598	3.66609
ENSBTAG00000001899	KCNH7	0.310827	0.289416	0.151825	0.0393682	0.1211	0.172467
ENSBTAG00000001900		0.519016	0.200738	0.438097	0.0670717	0.0235502	0.0446102
ENSBTAG00000001902	CEP295	4.49916	3.88533	4.40087	3.39239	4.35667	3.43974
ENSBTAG00000001903	C2orf5	0.108157	0.115802	0.323935	1.25127	0.452366	0.966195
ENSBTAG00000001904	ZNF276	8.54807	7.58508	8.71765	15.383	18.4027	16.8943
ENSBTAG00000001906	FANCA	1.01131	0.632049	0.854893	1.63171	2.58641	2.3378
ENSBTAG00000001908	DLD	41.4845	42.5839	45.2103	10.8201	17.1239	13.9977
ENSBTAG00000001911		4.63022	3.48819	3.70871	0.509943	0.829449	0.728913
ENSBTAG00000001915	APOH	0	0	0.0438419	0.370696	0.0982467	0.132362
ENSBTAG00000001917	C11orf16	5.99591	13.6856	9.21786	9.30607	11.171	17.025
ENSBTAG00000001918	STXBP5L	3.51145	2.67112	3.10274	0.282636	0.255437	0.490381
ENSBTAG00000001919	ZNF652	3.82245	4.10054	4.9149	1.33973	1.1742	1.20771
ENSBTAG00000001922	AKIP1	8.95646	8.82592	9.62551	8.14757	10.4759	10.8406
ENSBTAG00000001926	RAD23B	34.1454	33.0828	34.2505	18.5013	22.6099	18.6726
ENSBTAG00000001927	ATP6V1C2	1.32779	1.51081	1.22084	2.95062	2.35298	0.942831
ENSBTAG00000001928	PDIA6	106.439	113.823	102.174	57.4919	93.0407	69.6803
ENSBTAG00000001931	TRABD	14.1018	13.1178	13.3957	18.6319	22.4915	20.1979
ENSBTAG00000001932	CRAT	16.9576	17.1644	15.8505	10.3336	17.4076	12.9224
ENSBTAG00000001933	PPP2R4	45.3615	56.8212	43.8086	55.8025	46.9136	58.1658
ENSBTAG00000001936	PCK1	0.0544202	0.117503	0	0.721655	0.0958459	0.861277
ENSBTAG00000001937	ANAPC11	15.4226	18.6871	12.6156	32.11	29.716	35.7263
ENSBTAG00000001938	CKS2	4.06773	2.75695	2.69547	3.23059	3.69057	3.35914
ENSBTAG00000001939	SECISBP2	5.08618	4.48497	5.01959	3.02129	4.27317	3.23288
ENSBTAG00000001941	SEMA4D	4.96653	3.48644	6.44042	3.78196	5.15265	3.81682
ENSBTAG00000001942	SNX27	5.88886	5.44255	6.08497	1.95724	2.03642	2.78411
ENSBTAG00000001945	ARG2	13.0223	12.0945	9.11524	3.13609	10.4823	5.23829
ENSBTAG00000001947	ZNF514	0.702115	1.18116	0.878559	0.672595	0.619949	1.19037
ENSBTAG00000001948	VTI1B	84.7766	80.1797	85.8465	50.1933	75.7114	61.1592
ENSBTAG00000001949	ZNF2	2.40032	2.9959	2.59695	2.5538	2.35498	2.4294
ENSBTAG00000001950	RDH11	7.70867	7.89321	10.286	3.95778	3.90699	3.60506
ENSBTAG00000001952	PROM2	1.59812	1.80572	3.07433	2.47844	1.14319	2.9669
ENSBTAG00000001956	HINT3	6.51009	7.70433	5.73968	4.82933	3.10975	3.17999
ENSBTAG00000001957	TRMT11	3.7016	5.04535	4.19769	3.23968	4.38431	3.87385
ENSBTAG00000001961	MAP1B	20.2237	19.0123	17.3442	3.19635	2.52979	3.58516
ENSBTAG00000001962	MRPS27	16.1526	19.6362	17.6162	15.0784	17.6419	16.6867
ENSBTAG00000001966	PDGFRL	4.64449	3.85529	3.98714	6.38677	4.30925	7.0986
ENSBTAG00000001968	TTC14	16.6583	13.1953	17.1469	22.3934	24.5199	26.1399
ENSBTAG00000001969	CCDC39	1.46521	1.36236	1.3305	5.95099	1.76613	3.53214
ENSBTAG00000001975	DRP2	0.212206	0.205425	0.177565	0.605297	0.0497553	0.380376
ENSBTAG00000001976	PPP1R17	0.242232	0.653486	0.158375	0	0.886604	0.291855
ENSBTAG00000001977	YIPF6	19.3486	20.1189	18.6091	4.76149	7.35362	6.74054
ENSBTAG00000001979	TAF7L	0.344705	0.0319245	0.184543	0.2261	0.0342757	0.149353
ENSBTAG00000001981	SLC6A17	10.9599	6.54381	10.6764	1.00085	4.88069	3.48151
ENSBTAG00000001983	SMAGP	3.62296	3.49735	4.26241	3.84839	5.84378	4.24586
ENSBTAG00000001985	SRMS	0.120993	0.0886885	0.0801002	0.709854	0.707836	0.0899502
ENSBTAG00000001987	SWAP7	8.39289	7.61586	6.81071	23.8973	6.28449	13.117
ENSBTAG00000001988	EIF3D	38.1776	51.8884	39.6059	38.676	55.7965	49.5695
ENSBTAG00000001992	CYP51A1	7.01107	6.03055	4.47137	6.48728	5.94471	5.80431
ENSBTAG00000001996	SNRNP7	66.196	50.8218	65.2976	80.988	80.1559	83.6615
ENSBTAG00000001999	C11orf57	3.65662	4.88309	4.58558	1.31139	2.48604	1.88171
ENSBTAG00000002000	TIMM8B	66.7176	75.2977	67.3107	43.5366	68.5105	57.6997
ENSBTAG00000002002	ATAD2	4.06021	3.21739	2.77052	0.94925	1.27669	1.94431
ENSBTAG00000002004	LLPH	27.9148	28.6381	27.2264	13.8313	19.3097	14.7211
ENSBTAG00000002006	THBS1	21.7637	14.0303	24.1828	16.2124	9.09522	7.97181
ENSBTAG00000002010		13.1199	14.5017	14.3232	12.9059	14.0518	15.5873
ENSBTAG00000002011	KIAA895	5.39592	5.12931	4.4302	0.558536	2.89991	2.08319
ENSBTAG00000002012	FAM96A	29.6959	39.1366	34.2086	20.209	27.1442	30.3491
ENSBTAG00000002014	SNX1	29.4302	29.9533	31.7294	29.445	33.6616	31.6994
ENSBTAG00000002015	RPS6KA6	12.0766	11.4787	11.1637	7.8639	9.27343	11.4638
ENSBTAG00000002018		145.955	128.636	112.68	86.0746	149.634	100.303
ENSBTAG00000002019	SERPINB5	1.37897	1.70336	1.76282	0.681346	0.820423	1.2523
ENSBTAG00000002020	CREBRF	7.33062	8.259	11.2708	1.47726	0.840982	1.35605
ENSBTAG00000002021	BNIP1	7.67647	6.63658	6.61977	3.32569	7.14586	5.80789
ENSBTAG00000002025	AMIGO2	11.3936	19.3082	12.5798	3.77055	5.36456	4.60169
ENSBTAG00000002026		51.6076	73.0226	53.3809	44.3507	81.2731	67.0831
ENSBTAG00000002027	FAM167B	2.31847	6.06665	3.8933	1.81064	6.52482	7.41626
ENSBTAG00000002028	FAM69A	2.49768	3.53056	3.00746	3.13499	2.55073	2.35757
ENSBTAG00000002029	IGSF5	4.82657	4.69096	1.37205	1.39546	1.51842	1.93083
ENSBTAG00000002033	UBXN2A	3.03403	3.98902	3.83404	1.37969	1.48585	1.81771
ENSBTAG00000002034	MFSD2B	0.0784253	0.0419695	0.116914	0.293044	0.236526	0.180763
ENSBTAG00000002036	CACNB1	10.5337	10.7893	9.80711	9.4387	12.7368	12.5526
ENSBTAG00000002037	ATXN7L1	3.0244	2.32503	3.73777	1.99396	2.51314	2.23173
ENSBTAG00000002038	RPL14	1291.86	1757.6	1287.27	720.803	1302.5	1060.07
ENSBTAG00000002039	FRMD8	4.89208	4.60286	5.26843	12.2033	10.0558	9.29227
ENSBTAG00000002041	SASH3	0.340142	0.436812	0.305301	0.885291	0.695122	1.00628
ENSBTAG00000002042	RIC8A	16.1893	17.7293	18.2967	21.7558	27.7033	23.1408
ENSBTAG00000002044	SIRT3	5.18007	7.49037	5.73907	14.2146	9.34046	12.89
ENSBTAG00000002045	PSMD13	51.1574	73.1218	53.5622	46.9587	40.8063	49.6096
ENSBTAG00000002046		6.82362	8.7964	5.24641	0.584459	0.560773	0.96616
ENSBTAG00000002048	PTPN11	22.9965	17.8542	19.903	2.88449	2.81291	2.71231
ENSBTAG00000002049	HADH	15.1303	17.418	14.0312	16.2219	17.396	23.9244
ENSBTAG00000002050	COA7	4.01436	2.54318	4.78717	1.89624	2.38916	1.35568
ENSBTAG00000002051	ARAP1	10.6457	11.4755	12.358	18.6022	20.7462	22.7744
ENSBTAG00000002052	PLOD1	22.6454	14.097	25.0796	22.1716	27.3531	22.7
ENSBTAG00000002055	ZFP28	4.20056	3.46576	5.16005	2.58718	5.79683	3.9973
ENSBTAG00000002056	MARS2	2.49364	1.7218	2.19075	1.52081	2.68984	2.16072
ENSBTAG00000002058	ASF1A	12.1204	13.2316	16.6677	10.9147	12.3352	12.3055
ENSBTAG00000002059	MCM9	3.37337	2.50269	3.39242	1.2665	1.6341	2.48477
ENSBTAG00000002060	RPL19	1158.51	1411.27	1203.07	703.268	1394.52	1125.86
ENSBTAG00000002062	TRPA1	1.68607	0.303609	0.932849	0.180041	1.74375	0.211938
ENSBTAG00000002065	TFAP2C	0.0163904	0	0.0318878	0.738547	0	0.184898
ENSBTAG00000002068	TAGLN2	62.1151	60.3811	57.9807	127.708	101.582	104.884
ENSBTAG00000002069		33.2335	78.4874	12.7756	9.23027	62.0316	87.485
ENSBTAG00000002070	KLC3	4.19433	5.32851	4.24201	5.77156	7.37217	15.8537
ENSBTAG00000002072	ERCC2	7.7904	6.7392	8.98984	18.6632	19.4412	20.6005
ENSBTAG00000002073	RAD17	8.12228	9.11789	7.54102	6.5602	6.58938	6.53758
ENSBTAG00000002075	MME	2.74663	3.95036	3.46639	2.05844	2.12252	1.29924
ENSBTAG00000002076	STAU2	29.3996	29.8536	32.1394	6.84881	9.09013	7.93539
ENSBTAG00000002078	KDM4A	11.8589	10.9757	13.1818	9.47418	10.4672	11.2671
ENSBTAG00000002080	NOV	5.73285	10.5024	5.36979	33.6615	5.75641	10.7171
ENSBTAG00000002081	BMPR1B	4.32401	3.54001	3.63599	1.67909	1.10487	1.74114
ENSBTAG00000002082	MARCKS	39.0081	43.9792	32.7981	30.1837	21.1312	26.9289
ENSBTAG00000002083	AUTS2	8.69753	8.51811	10.4659	3.57267	4.34029	5.25583
ENSBTAG00000002084	UNC5C	1.19604	2.77813	2.15501	0.557186	0.929974	0.683071
ENSBTAG00000002086	PRPF4B	21.3714	17.2985	21.1882	12.4963	14.2934	13.8534
ENSBTAG00000002089	FAM217A	1.03831	0.519845	0.407038	4.16715	0.386426	3.95397
ENSBTAG00000002090	CPSF4	8.15579	6.80691	6.05841	8.61376	10.7957	12.1413
ENSBTAG00000002092	PI16	0.55113	1.11464	0.507473	11.3863	0.963994	9.52593
ENSBTAG00000002094	ATP5J2	129.814	153.36	113.319	222.287	236.242	242.769
ENSBTAG00000002095	MEN1	11.4622	11.4006	11.7973	22.466	19.6036	21.4659
ENSBTAG00000002096		1.06207	2.28552	1.63269	0.730167	1.8748	3.27421
ENSBTAG00000002098	CDC34	28.3145	23.4098	31.4228	48.9009	43.6312	40.3973
ENSBTAG00000002100	GZMM	0	0.161648	0	0.139326	0.0771108	0.370574
ENSBTAG00000002101	GDE1	23.3176	27.1726	23.2256	29.9684	36.6466	32.4092
ENSBTAG00000002103	PLCG2	1.60183	0.889351	1.33153	0.467592	0.213929	0.603004
ENSBTAG00000002104	RHPN1	6.09777	6.48027	6.83537	22.0644	15.6678	24.2116
ENSBTAG00000002105		22.5072	21.2816	22.5089	29.8681	32.2621	33.5806
ENSBTAG00000002107	FZD1	3.86667	3.18299	4.5635	18.1373	3.86989	8.38501
ENSBTAG00000002108	YWHAQ	156.935	196.386	170.241	142.582	163.053	147.817
ENSBTAG00000002110	DMGDH	0.226073	0.115048	0.299295	0.972276	0.0689815	0.673954
ENSBTAG00000002112	INSIG2	12.6948	12.7531	11.4538	6.32314	8.50242	7.91898
ENSBTAG00000002113	ZNF484	3.82045	3.45193	3.76832	1.89874	3.30729	3.00166
ENSBTAG00000002115	C2orf96	3.76276	6.1809	3.52312	9.41092	5.21672	8.83494
ENSBTAG00000002116	ZCCHC3	14.3092	12.834	12.6643	16.2807	17.4059	16.788
ENSBTAG00000002117	KIF18A	0.165614	0.213833	0.0734896	0.209744	0.271681	0.142361
ENSBTAG00000002121	CDK2AP2	44.0423	41.4678	45.594	90.1273	104.958	88.9691
ENSBTAG00000002122	FAM19A	5.9118	5.43056	4.6145	2.90503	4.21105	3.33935
ENSBTAG00000002123	MYO3A	0.135107	0.160389	0.139903	0.0567429	0.141931	0.0500696
ENSBTAG00000002125	GNAL	1.56434	1.40601	2.34029	1.43955	1.78394	2.06668
ENSBTAG00000002126	PFKFB2	13.0404	10.8959	14.441	6.71711	10.9297	13.9308
ENSBTAG00000002127	TCP11L2	6.07625	6.64287	9.30774	7.70461	3.26092	5.72718
ENSBTAG00000002128	MPPE1	12.9528	12.3246	12.9793	34.8737	25.6141	23.8614
ENSBTAG00000002129	KLF5	4.09654	3.53692	4.80331	14.2352	5.81015	5.03008
ENSBTAG00000002130	SMPD4	11.1054	10.2351	12.1197	28.3371	28.2293	26.3264
ENSBTAG00000002135	CD69	0.0273637	0.160738	0.0525791	0.163734	0.113632	0.168232
ENSBTAG00000002136	FCHO1	0.835463	0.892253	0.623068	5.0946	1.46382	6.40049
ENSBTAG00000002137	SUGT1	13.0366	12.6657	13.044	6.7111	13.9118	9.13187
ENSBTAG00000002138	PADI1	7.8561	0.901445	0.742936	0.0861751	1.48967	2.14176
ENSBTAG00000002143	DTWD2	2.23838	2.54874	1.7004	0.568306	0.591721	0.857844
ENSBTAG00000002144	ADRB2	0.307597	0.0752508	7.08e-06	0.738065	0.125863	0.000425263
ENSBTAG00000002145	MMP17	0.694861	0.803737	0.579014	0.389757	1.04168	0.453085
ENSBTAG00000002147	PPP4R2	14.2799	14.8877	13.214	4.01756	5.12817	4.08314
ENSBTAG00000002148	RAB3D	11.3826	16.2615	12.8873	9.15597	8.65044	7.56311
ENSBTAG00000002151	ASB15	0.690863	0.612524	0.996169	0.0664725	0.242693	0.0293976
ENSBTAG00000002154	GPR141	0	0	0	0.296219	0.154514	0.067593
ENSBTAG00000002163	PTGER2	0.425207	0.507211	0.293127	0	0.171758	0.0556986
ENSBTAG00000002169		0.167998	0.0876189	0.165578	0	0	0
ENSBTAG00000002170	NOVA1	5.7985	6.47961	5.83241	3.78916	2.44431	4.41881
ENSBTAG00000002171	FAM135A	3.02519	3.10248	3.20028	1.95129	1.63791	1.54149
ENSBTAG00000002174	RERG	12.2356	13.9066	12.4745	0.814956	7.84671	3.27043
ENSBTAG00000002175	SRPK2	20.1712	22.6059	21.9645	5.88118	5.70297	6.03484
ENSBTAG00000002176	NSMCE1	71.8902	99.5634	70.0703	71.5954	94.551	93.4247
ENSBTAG00000002177	PIKFYVE	3.56242	2.71339	3.362	0.772271	1.22277	1.20514
ENSBTAG00000002178	PPL	16.8593	8.42136	21.647	5.89658	27.3618	12.7972
ENSBTAG00000002179	C15orf41	2.16201	2.21668	1.53316	1.7533	1.03733	1.80931
ENSBTAG00000002181	KHDRBS3	26.0494	14.3514	19.1832	3.6241	19.7694	8.54825
ENSBTAG00000002182	COX17	400.487	487.009	245.402	245.041	440.563	294.501
ENSBTAG00000002184	FNDC5	1.25e-07	0.0820319	0.0312425	0.594189	0.062513	0.0675727
ENSBTAG00000002185	RNF7	26.6448	32.8719	28.5066	26.5235	32.4335	30.6834
ENSBTAG00000002186	NDN	18.6643	24.4427	20.8637	20.9467	35.9329	34.4552
ENSBTAG00000002187	SERINC3	42.5059	47.048	45.3779	36.3291	27.1177	29.8107
ENSBTAG00000002188	C16orf89	3.63234	0.443692	0.470647	3.67224	1.28972	0.71533
ENSBTAG00000002189		7.04101	5.26266	5.3619	4.43128	7.73209	5.02841
ENSBTAG00000002190	DOCK8	1.13218	1.03463	0.899518	0.292294	0.338766	0.603694
ENSBTAG00000002191	RRP12	0.349532	0.242641	0.339303	13.7656	16.9577	16.85
ENSBTAG00000002194		2.58261	2.05614	2.09896	0.959538	0.987756	1.27175
ENSBTAG00000002196	TCEB1	47.8458	51.5222	43.8681	21.4496	29.4191	24.797
ENSBTAG00000002199	CORIN	0.948524	1.04152	1.5714	2.30908	0.116395	1.96685
ENSBTAG00000002201	NFXL1	5.61289	6.03956	5.97707	2.35077	4.86794	2.89879
ENSBTAG00000002202	CRAMP1L	3.94578	3.55291	4.63467	2.34665	2.7968	2.92055
ENSBTAG00000002203	NDUFS2	59.5459	68.8743	55.0673	39.7188	39.2863	44.6828
ENSBTAG00000002206	ZC3H12B	0.362672	0.514212	0.529605	0.17775	0.0939822	0.0987369
ENSBTAG00000002209	HN1L	17.8056	17.9836	19.1927	15.1799	16.7535	23.8947
ENSBTAG00000002210	LAS1L	30.3584	28.0456	30.4162	51.141	52.7139	53.0266
ENSBTAG00000002211	MAPK8IP3	20.2271	20.7974	24.0482	30.1216	40.9963	43.4928
ENSBTAG00000002214	TAT	0.503085	1.21112	0.649538	1.1805	0.390517	1.00898
ENSBTAG00000002215	GFPT2	3.58328	2.62658	3.79047	6.53566	6.46493	5.4901
ENSBTAG00000002219		8.50014	6.4737	6.32807	9.39319	12.8896	9.19802
ENSBTAG00000002220	SPTLC1	20.9023	23.032	18.8765	13.0527	13.6724	14.9389
ENSBTAG00000002223	POP4	8.94336	8.8317	7.76306	12.4437	14.1893	11.6273
ENSBTAG00000002224	UHRF1	0.101877	0.0609554	0.123595	0.189989	0.663668	0.341463
ENSBTAG00000002226	FBXO31	8.46402	7.48189	6.76969	7.01105	8.57014	9.76535
ENSBTAG00000002227	LRIG3	2.0992	1.40041	2.36145	5.66288	3.0507	3.3905
ENSBTAG00000002231	SLC9C2	0.139265	0.137107	0.106633	0.161696	0.160027	0.136502
ENSBTAG00000002232	TRPC1	4.27891	4.31112	4.45343	2.28703	3.09833	3.597
ENSBTAG00000002233	CPNE2	8.28273	9.14801	9.49008	7.27416	9.67761	7.41386
ENSBTAG00000002236	TRPC4AP	44.162	49.1493	46.7234	22.8424	40.9922	31.5554
ENSBTAG00000002238	ARL2-SNX15	43.7426	55.6232	37.0983	75.3387	84.8671	75.7345
ENSBTAG00000002240	GPR18	0.178709	0.134152	0.261545	0.122721	0.168478	0.0368539
ENSBTAG00000002242	FAM192A	6.11448	5.44088	5.99435	5.45451	7.33909	6.99299
ENSBTAG00000002243	SNX15	8.03288	8.63746	7.21655	10.4243	8.77048	11.5855
ENSBTAG00000002248	SAC3D1	0.503981	0.560265	1.53854	3.67294	1.60298	2.90586
ENSBTAG00000002249	NAALADL1	0.124665	0.114305	0.123973	0.104799	0.167761	0.398586
ENSBTAG00000002251	CFAP54	2.22667	1.08603	1.45851	0.978533	0.834144	1.15578
ENSBTAG00000002252	CHRNA2	0.377569	0.967093	0.869837	0.347758	0.147484	0.544211
ENSBTAG00000002253	FKBP6	0.581146	0.0712438	1.53426	0.73955	0.194259	0.455264
ENSBTAG00000002256	YEATS4	17.7458	27.5196	13.4658	8.34768	16.8795	15.8473
ENSBTAG00000002258	APOA1	4.59105	8.69618	6.55787	312.095	56.3068	27.9345
ENSBTAG00000002259		0.215112	0.231906	0.0720958	0.274465	0.226387	0.706367
ENSBTAG00000002260	NCAPD3	2.77308	2.66629	2.73949	5.71127	4.62109	6.59184
ENSBTAG00000002266	NPL	0.77451	0.241151	0.427876	0.142693	0.111511	0.128892
ENSBTAG00000002267	ANKRD4	5.82472	6.02954	6.72668	6.52313	4.3146	7.29037
ENSBTAG00000002271	CDADC1	7.79245	10.2308	8.33174	2.18076	3.28886	2.6194
ENSBTAG00000002272	KCTD18	3.01276	3.59487	4.23285	3.25113	3.01754	3.63686
ENSBTAG00000002275	PTP4A1	38.8829	36.7674	32.7851	18.6812	24.6217	19.5455
ENSBTAG00000002277	MLLT1	10.181	7.091	8.2698	9.42633	7.93168	9.58077
ENSBTAG00000002278	FBN1	5.0177	3.88055	4.20864	4.50868	1.97856	3.84814
ENSBTAG00000002279	LUC7L3	71.9227	62.6403	72.8189	52.1757	53.7807	57.3516
ENSBTAG00000002280	KIF5B	34.2717	35.1428	32.5318	6.46869	9.13876	8.94945
ENSBTAG00000002281	ZNF354C	4.28293	5.0817	4.90825	2.21258	1.65406	1.51925
ENSBTAG00000002282	EIF1	151.322	138.857	139.969	227.864	342.308	230.913
ENSBTAG00000002283	FZD7	14.8071	7.18722	14.7306	9.2635	4.13102	5.10001
ENSBTAG00000002286	DNAJC18	18.2996	21.817	20.4775	10.479	11.0601	11.0694
ENSBTAG00000002287	CHD9	8.85111	8.58298	9.25847	1.47677	1.871	1.69771
ENSBTAG00000002291	ZBTB41	3.74893	3.06112	3.05882	0.346762	0.406696	0.434945
ENSBTAG00000002292		30.8494	35.4585	40.7422	12.8574	17.3273	16.4453
ENSBTAG00000002293	ARL5A	11.8149	10.8346	12.502	2.12109	2.44291	2.63089
ENSBTAG00000002295	ATF2	11.2172	13.4804	13.7273	4.63904	4.97644	4.52427
ENSBTAG00000002296	TMEM173	0.901226	0.859547	1.12207	1.66736	1.28617	2.1006
ENSBTAG00000002297	CACNB4	0.142129	0.148054	0.111739	0.0835458	0.0293645	0.179309
ENSBTAG00000002298	CKAP2L	0.357744	0.337622	0.552313	0.410534	0.604152	0.711457
ENSBTAG00000002299	SEL1L3	6.94518	7.29014	5.7299	5.7035	4.10733	4.76315
ENSBTAG00000002300	DCT	0.560288	0.179583	0.333788	4.01362	0.162802	7.14898
ENSBTAG00000002302	CD59	181.208	179.853	166.075	83.2837	88.2113	98.6005
ENSBTAG00000002303	GLG1	16.6437	14.9236	19.2646	4.75261	4.16351	7.12803
ENSBTAG00000002305	PCSK4	0.491017	0.471333	0.735671	6.9769	1.91755	4.96822
ENSBTAG00000002306	UTP11L	15.7283	18.2059	15.3151	10.1249	13.5525	10.8772
ENSBTAG00000002309	CSPG5	2.24121	2.29935	2.94354	21.8884	2.37319	9.97389
ENSBTAG00000002311	REEP6	0.871009	1.16772	0.554963	1.40475	0.835169	1.93068
ENSBTAG00000002313	ITPR2	5.33331	2.94974	5.58753	0.63415	0.456232	0.936627
ENSBTAG00000002315	RNF34	12.3765	16.4463	12.1765	16.0356	14.0454	14.5089
ENSBTAG00000002316	NIPA1	1.83257	3.25824	3.64821	0.127781	0.411169	0.496237
ENSBTAG00000002317	PTN	20.1474	29.181	26.0636	17.6104	26.7041	25.0181
ENSBTAG00000002319	HMCN2	0.02755	0.105111	0.0276348	0.169237	0.0308225	0.126881
ENSBTAG00000002321	AMT	27.7251	18.0783	28.841	70.114	78.2972	86.6568
ENSBTAG00000002323	USP28	5.88285	6.16116	6.88129	6.95282	9.03907	7.92923
ENSBTAG00000002326	LGALS3	6.99858	6.49463	7.82854	8.20626	8.63582	10.708
ENSBTAG00000002327	TMEM28	51.4001	56.8038	43.8931	41.727	92.8397	56.8022
ENSBTAG00000002328	KDM2B	3.02797	3.17315	3.99482	2.5641	2.42468	3.74132
ENSBTAG00000002329	ASAP2	3.77958	3.4469	4.94334	1.33829	2.67519	2.19805
ENSBTAG00000002332	LSM5	12.2516	14.125	8.78078	10.0449	12.5551	12.9297
ENSBTAG00000002333	HOPX	11.0953	7.69391	14.5503	44.3691	10.1486	21.0899
ENSBTAG00000002336	RCOR1	3.3366	2.78012	3.14223	1.37909	1.62534	1.50932
ENSBTAG00000002340	STEAP4	0.0361044	0.0367183	0	0.247853	0	0.525763
ENSBTAG00000002341	ETS1	3.24	3.31327	2.39027	0.831591	0.892367	1.29139
ENSBTAG00000002344	ORAI3	13.4406	12.8261	12.6896	20.4316	21.6492	19.6449
ENSBTAG00000002345	SETD1A	6.09699	4.58272	6.1504	5.44446	7.39991	5.88201
ENSBTAG00000002346	HSD3B7	8.56451	11.6682	9.45633	12.8583	15.2662	13.7344
ENSBTAG00000002347	MAST3	8.142	9.93115	10.1057	5.31522	7.76603	7.4154
ENSBTAG00000002348	SLC4A4	1.37926	1.97933	1.22611	0.474967	0.343127	0.438282
ENSBTAG00000002349	STX1B	2.96324	4.24547	4.63964	4.88445	4.27999	5.36194
ENSBTAG00000002350		11.772	12.8607	14.6974	17.2912	15.8097	22.7586
ENSBTAG00000002352	GGA2	29.7341	31.9667	37.2628	13.898	27.6122	23.1328
ENSBTAG00000002356	RBM47	5.97094	4.43858	6.72261	1.2693	0.707225	1.10832
ENSBTAG00000002357	TICAM2	5.73272	4.86245	5.71817	3.49234	4.33777	3.59205
ENSBTAG00000002361	TMCC2	7.64007	7.47004	8.77938	13.3196	10.8551	14.4788
ENSBTAG00000002362	APOLD1	2.80011	2.00715	2.36096	14.6964	4.18285	2.09544
ENSBTAG00000002363	SESN2	0.820136	0.985206	0.559172	0.359835	0.345022	0.216791
ENSBTAG00000002367	HCFC1R1	17.1112	24.442	19.5516	83.3216	49.0519	66.1248
ENSBTAG00000002368	TULP2	2.50524	2.42308	2.73982	7.11461	3.69458	4.88464
ENSBTAG00000002369	TMEM217	0.154062	0.0522753	0.0998515	0	0	0.0434612
ENSBTAG00000002370	ZNF792	3.70649	3.18806	3.55129	1.54254	1.13776	1.31492
ENSBTAG00000002374	ARMC5	3.88443	4.19416	4.4084	9.29853	6.87778	7.26969
ENSBTAG00000002376	PPIL1	25.6697	27.3311	23.4713	19.8068	22.4522	21.051
ENSBTAG00000002377	PSMB2	57.6322	54.0121	48.2572	66.435	102.09	86.6431
ENSBTAG00000002378	NUCB1	82.1383	105.325	93.1968	97.3467	115.914	123.603
ENSBTAG00000002381	ZDHHC5	15.4759	11.6209	13.2756	17.9419	31.7083	21.0239
ENSBTAG00000002382	DDX1	7.52895	7.18084	9.73682	2.57465	5.3351	3.29716
ENSBTAG00000002385	SLC35E4	1.39905	1.1978	1.21584	4.57337	3.22715	4.23962
ENSBTAG00000002389	MED19	19.156	18.9279	19.503	26.6239	22.3941	25.8646
ENSBTAG00000002390	CCDC184	4.52632	5.21981	3.70396	5.30087	4.67002	6.16538
ENSBTAG00000002391	TGFB1I1	1.99893	2.43782	1.96878	15.8369	4.74047	6.34077
ENSBTAG00000002392	ANK2	2.6288	3.94747	2.80813	1.14052	0.693957	1.32832
ENSBTAG00000002393	C6orf89	8.99554	8.77733	9.88072	7.11861	5.49856	6.07768
ENSBTAG00000002394	TMEM44	1.98305	2.08175	3.05645	2.53216	3.92048	2.05488
ENSBTAG00000002395	HPS3	4.42956	5.32422	5.26429	4.30214	5.13084	5.05424
ENSBTAG00000002398	ZNF567	2.68528	3.41246	3.31678	3.04547	3.8698	3.2253
ENSBTAG00000002401	NPFF	0	0	0	1.498	0	0
ENSBTAG00000002402	IGF2R	5.29594	3.83725	6.50066	3.70599	3.55192	4.4946
ENSBTAG00000002404		27.3569	34.6581	29.5192	47.2933	39.4666	51.6281
ENSBTAG00000002408	FHAD1	0.450679	0.638095	0.432834	0.676016	0.446485	0.676061
ENSBTAG00000002411	CTNND1	20.1193	15.3768	20.0009	15.9318	16.621	15.971
ENSBTAG00000002412	CYB5B	52.7417	54.0089	47.047	10.5766	15.1867	16.4813
ENSBTAG00000002413	MCAT	14.0526	13.2811	13.219	19.2235	18.5742	23.3381
ENSBTAG00000002414	KCNJ1	0.0664764	0.145554	0.0656306	0.085093	0.0969621	0.471288
ENSBTAG00000002415	TSPAN3	68.9327	69.9159	64.4892	57.8991	40.4218	54.6397
ENSBTAG00000002416		0.0532194	0.688036	0.182948	0.104485	0.0841236	0.172254
ENSBTAG00000002417	RAB3	9.59533	11.1452	8.43266	3.12952	3.95548	2.53811
ENSBTAG00000002418	TICRR	0.160638	0.098558	0.0864411	0.0134876	0.014506	0.0320666
ENSBTAG00000002419	PIGM	6.03765	5.40503	6.15078	2.00533	3.91339	3.40395
ENSBTAG00000002422	BCL9	9.181	8.47379	9.71987	4.65905	6.21954	6.29704
ENSBTAG00000002423	PSMD12	34.3314	33.5583	31.8634	15.0832	26.1218	18.0086
ENSBTAG00000002425	SCN9A	6.09384	2.81007	4.87857	2.47608	1.72504	2.3547
ENSBTAG00000002428	PPA2	29.6254	33.8618	23.4715	34.5957	40.7304	37.124
ENSBTAG00000002430	COL17A1	0.0478426	0.0597422	0.0160264	0.264497	0.0257999	0.158523
ENSBTAG00000002431	TRIM24	8.35167	7.972	9.1909	3.95745	3.79901	3.99112
ENSBTAG00000002432	ABHD13	11.1268	9.50827	10.2697	4.85237	5.67968	5.07568
ENSBTAG00000002434	WDR18	8.77075	10.4787	11.512	8.34147	9.29049	11.8593
ENSBTAG00000002435	PTPRE	4.96071	2.963	7.15671	0.966977	3.27957	1.44671
ENSBTAG00000002440	KIF7	2.93247	1.95153	2.59112	3.66316	2.34754	4.06169
ENSBTAG00000002444	MKI67	0.0724048	0.0378577	0.0992833	0.0808767	0.17313	0.220262
ENSBTAG00000002445	ZNF783	0.739429	0.290457	1.30644	0.594287	0.426688	0.586866
ENSBTAG00000002447	C19orf44	0.703056	0.562292	1.61816	1.38414	1.23663	1.12948
ENSBTAG00000002448	SNTG1	1.5023	1.33468	1.32266	0.215458	1.70212	1.78675
ENSBTAG00000002450	FAM111A	0.0734918	0.126904	0.0242308	0.613675	0.0543538	0.213052
ENSBTAG00000002451	TTC39A	14.8593	14.5359	16.1425	4.35273	15.5477	7.64979
ENSBTAG00000002452	ASCC2	13.9308	15.4571	14.5682	26.2012	26.8173	22.0897
ENSBTAG00000002454	ALG2	11.1006	11.1467	10.6229	3.99377	11.6534	8.53003
ENSBTAG00000002455	KLHL8	7.75198	10.5807	6.02904	7.19707	2.64267	5.22399
ENSBTAG00000002457	SEC61B	196.832	222.546	170.283	122.159	263.502	180.214
ENSBTAG00000002458	NUP155	6.18263	6.20059	4.98288	3.93461	3.68295	4.83686
ENSBTAG00000002460	ACTL6A	12.6593	11.0469	10.7556	7.51136	8.62944	9.36341
ENSBTAG00000002462	MRPL47	18.3403	18.0324	16.8505	11.3008	14.7706	13.8057
ENSBTAG00000002463	NDUFB5	59.6353	70.4629	62.1891	35.1435	51.7406	44.6167
ENSBTAG00000002464	PLCH2	0.690768	0.059295	0.0542506	0.148518	0.0614714	0.242138
ENSBTAG00000002467	FAM173A	36.7366	59.0985	38.2575	83.1868	57.081	84.0045
ENSBTAG00000002468	RPS28	95.0533	118.676	90.1808	216.157	313.84	284.866
ENSBTAG00000002469	KANK3	2.55557	2.11023	3.06731	3.16807	4.89365	5.4961
ENSBTAG00000002470	CCDC78	0.713975	1.17754	1.07305	3.18944	2.53638	5.26832
ENSBTAG00000002471	CHL1	16.2492	32.3793	23.0347	0.169073	7.63066	1.61121
ENSBTAG00000002472	CASP9	8.14998	7.15472	9.70504	7.92443	8.54418	11.0885
ENSBTAG00000002473	ANGPTL4	0.32822	0.836347	0.572533	0.992147	0.467196	0.993484
ENSBTAG00000002474	MAD1L1	2.76333	2.69692	2.49027	3.21576	3.36192	4.76601
ENSBTAG00000002475	RAB11B	64.4255	73.0266	62.4427	86.6472	86.5275	96.1475
ENSBTAG00000002476	DNAJC16	5.95809	4.6695	5.807	3.71335	4.93535	5.07386
ENSBTAG00000002477	FTSJ2	4.82955	4.82426	4.93582	5.58212	6.41676	11.4733
ENSBTAG00000002479	PANK4	8.94501	8.46302	8.98	12.3888	14.5237	17.7196
ENSBTAG00000002480	NUDT1	2.90471	3.93847	3.1527	6.14627	4.59601	6.86012
ENSBTAG00000002481	HAGHL	11.2277	14.24	13.1683	22.4107	18.7571	20.5451
ENSBTAG00000002483	HES5	0.398499	0.43574	0.244843	1.83234	0.188218	1.54533
ENSBTAG00000002484	NARFL	10.2919	9.13302	9.66764	21.7529	21.2615	21.0471
ENSBTAG00000002485	TNS1	8.07074	8.1207	8.2423	9.34629	3.01292	8.14944
ENSBTAG00000002487	UBE3A	12.5318	12.9735	12.7446	9.12295	9.45645	9.84091
ENSBTAG00000002488	LDHC	0.88569	0.11269	0.54256	0.259835	0.550598	0.102699
ENSBTAG00000002490	CHPT1	18.6768	19.9933	21.2928	12.0185	21.7104	14.8091
ENSBTAG00000002492	SYCP3	0.988505	2.83775	1.96054	0	1.22938	0.146884
ENSBTAG00000002493	VPS35	18.4926	19.7063	18.5431	12.7155	15.6589	15.9108
ENSBTAG00000002495	BRD4	17.0722	12.8519	16.6808	5.96852	8.31494	7.73268
ENSBTAG00000002497	ELOVL2	0.36158	1.05613	0.637912	0.190893	0.47192	0.479114
ENSBTAG00000002500	FBXL15	14.0538	15.8614	11.5701	29.2401	19.7634	23.1853
ENSBTAG00000002501	CUEDC2	10.883	12.6855	8.07172	29.7241	18.3735	25.1324
ENSBTAG00000002503	BSCL2	29.8983	38.4693	33.2265	32.8321	44.371	34.7155
ENSBTAG00000002504	IREB2	9.66543	9.47566	10.7872	1.46277	2.48321	2.03336
ENSBTAG00000002505	GPR3	1.23232	0.0830754	0.0759445	0.685928	1.88099	0
ENSBTAG00000002507	ATP5A1	101.398	122.088	90.2197	60.8743	93.3248	77.6776
ENSBTAG00000002508	GNG3	13.8925	28.7012	19.3805	30.6863	33.7845	21.637
ENSBTAG00000002510		69.9243	74.2381	68.511	27.7983	37.4288	39.925
ENSBTAG00000002512	HAUS1	6.70708	10.5436	8.01663	3.6539	4.22396	4.10838
ENSBTAG00000002515		0.562163	0.220597	0.691837	7.01978	2.37211	1.52887
ENSBTAG00000002516	CCDC13	7.51503	7.45564	7.18162	14.5153	14.6101	18.2648
ENSBTAG00000002518	NKX6-1	0	0	0	0.74453	0.0700675	0
ENSBTAG00000002520	CELF1	9.83813	7.473	7.94011	3.48251	3.27543	3.93088
ENSBTAG00000002522	SYT5	49.1456	66.3273	40.7431	52.644	60.6548	66.8636
ENSBTAG00000002524	MRI1	8.50417	8.64481	10.7631	7.21594	10.2974	13.1769
ENSBTAG00000002525		27.9519	36.5263	31.6703	82.9588	48.2878	69.9241
ENSBTAG00000002526	BDH2	11.9638	12.9829	6.13166	21.7998	18.4504	22.3748
ENSBTAG00000002527	ZSWIM4	2.6374	1.76925	1.67339	2.6011	2.87563	2.16787
ENSBTAG00000002528	EIF3A	34.5533	33.8054	34.3762	10.8265	17.0894	15.0982
ENSBTAG00000002531	ARHGAP1	4.48045	3.44352	4.73792	2.39476	4.75784	3.22665
ENSBTAG00000002534		10.8614	8.95956	8.57667	6.43016	8.24963	5.89668
ENSBTAG00000002539	TRIOBP	4.01312	2.21672	3.71443	3.01574	2.90279	4.29142
ENSBTAG00000002542	KRCC1	7.64348	9.00945	10.7999	13.4203	13.3789	12.271
ENSBTAG00000002549		295.601	302.979	277.281	177.471	213.504	186.202
ENSBTAG00000002550		0.221745	0.682271	0.43275	0.219677	0.702	0.437674
ENSBTAG00000002551	KCNJ8	3.63071	5.06123	4.02441	10.029	2.19864	4.01066
ENSBTAG00000002554	TCAF1	35.5978	41.8561	41.8781	26.6654	36.0142	34.0317
ENSBTAG00000002555	PDZK1IP1	1.53461	10.0605	1.59911	1.86885	5.3033	7.87217
ENSBTAG00000002557	MRPL19	8.78072	9.22865	9.59926	9.44089	10.0222	8.09167
ENSBTAG00000002561	CCDC12	11.3531	8.60604	11.0247	12.5588	16.9799	15.6478
ENSBTAG00000002562	PRAF2	29.1034	34.9392	26.3944	50.8027	47.3117	48.5236
ENSBTAG00000002563	WDR45	13.3107	17.3739	15.7028	22.1076	16.8613	19.08
ENSBTAG00000002564	DLG4	21.1551	22.3403	16.5542	18.0467	16.1616	19.3638
ENSBTAG00000002565		1.33349	0	0.436073	0	0	0
ENSBTAG00000002566	PGPEP1	11.5118	10.1164	9.95013	7.88906	11.0807	7.82643
ENSBTAG00000002568	GPKOW	15.1041	15.963	14.5227	17.3479	22.2714	23.1843
ENSBTAG00000002570	PPP1R21	6.17877	5.36655	5.84275	4.77687	4.40209	5.42783
ENSBTAG00000002571		3.1917	3.87252	3.75442	2.05962	3.69451	3.13972
ENSBTAG00000002573	UBA2	21.7635	22.4688	23.2192	10.3244	15.8578	12.5355
ENSBTAG00000002575		33.5828	39.8451	31.8563	34.9894	44.6341	42.8152
ENSBTAG00000002576	GLDN	0.38743	0.567418	0.76524	0	0.487912	0
ENSBTAG00000002578	ZMYND11	30.4883	34.4904	31.7879	24.795	26.9945	29.2903
ENSBTAG00000002579	FBL	37.5665	31.1823	30.7981	22.6394	43.6367	23.844
ENSBTAG00000002580	MYH14	19.4627	20.1621	19.0786	12.1161	25.1266	17.6016
ENSBTAG00000002581		0	0.0296792	0	0.0270573	0	0.651928
ENSBTAG00000002583	DNALI1	0.422858	0.353137	0.259857	0.394295	0.10571	0.287694
ENSBTAG00000002585	SLC16A2	4.24822	5.08283	4.27255	14.3078	2.71308	13.063
ENSBTAG00000002586	TCF12	8.92491	8.89756	9.31778	8.94488	6.83226	8.30681
ENSBTAG00000002590	EXOSC1	8.38319	8.96783	9.43732	10.4094	13.1671	10.1346
ENSBTAG00000002591	GLTP	14.9405	17.0176	14.666	14.2246	16.4726	16.1263
ENSBTAG00000002593	GDAP1L1	6.84896	4.09287	5.57136	8.68398	14.8888	21.9979
ENSBTAG00000002594	ZNF436	1.88097	1.87794	2.04972	0.364568	0.328557	0.510572
ENSBTAG00000002596	VSTM1	0.103524	0.0270519	0.203102	0.178855	0.244781	0.18996
ENSBTAG00000002599	MGARP	1.10556	1.26685	3.40762	3.28442	2.44872	2.04648
ENSBTAG00000002600	EFCAB7	7.11751	8.04216	7.73268	10.4895	7.22423	12.588
ENSBTAG00000002603	PRPF39	17.9747	14.6708	16.4887	20.4513	20.2849	21.2744
ENSBTAG00000002605		1.21064	0.839677	0.732599	0.319446	0.585758	1.04001
ENSBTAG00000002606	LGR4	10.1322	9.52767	8.34148	8.7331	3.36757	7.88687
ENSBTAG00000002608	4476	68.921	63.0329	73.3232	39.0989	42.1988	42.9344
ENSBTAG00000002610	FKBP3	51.3931	60.4131	50.0332	29.3742	40.9115	31.5497
ENSBTAG00000002612		1.12055	1.35452	1.55017	1.09851	1.21821	1.25343
ENSBTAG00000002613	MIS18BP1	0.135013	0.0993558	0.141144	0.0376102	0.207389	0.151949
ENSBTAG00000002614	RUFY2	8.91178	8.53827	9.90219	1.92404	2.51468	2.71022
ENSBTAG00000002615	LONRF3	3.88695	5.40765	6.03751	1.54952	0.910035	0.895886
ENSBTAG00000002616		0.661519	1.40621	0.764162	0.656839	1.40632	1.8168
ENSBTAG00000002620	DNA2	0.354113	0.530086	0.369584	0.170248	0.17427	0.194053
ENSBTAG00000002623	SAMSN1	2.44773	0.737029	2.3457	1.26297	1.6886	2.74927
ENSBTAG00000002624	PSTPIP2	0.896143	0.942725	0.985357	1.61232	1.27404	1.31921
ENSBTAG00000002625	MAP3K7	11.0557	10.919	10.5292	5.092	6.43532	5.84842
ENSBTAG00000002626	ARHGAP6	2.40587	1.26141	1.78149	1.21522	1.55199	1.24671
ENSBTAG00000002627	ZRANB2	49.0376	50.3542	55.1497	11.7789	19.5525	19.4502
ENSBTAG00000002628	SLC44A2	10.1685	10.0377	12.8754	27.0514	13.9633	22.0801
ENSBTAG00000002629	C19orf45	0.713665	0.82285	1.07599	1.45908	2.06247	2.37313
ENSBTAG00000002630	MKL1	7.37999	4.96365	9.06918	19.8019	10.8984	12.0714
ENSBTAG00000002631	SCNN1A	5.56772	4.30107	6.95251	3.01525	5.70476	5.18456
ENSBTAG00000002633	4483	71.6758	59.9458	91.5704	36.9905	68.6739	45.4492
ENSBTAG00000002634	TMEM115	22.5861	19.2893	20.9139	36.9537	34.4657	38.2396
ENSBTAG00000002635	PGLYRP1	0	0.307835	0	0.322004	0	0
ENSBTAG00000002639	ZDHHC7	21.6709	20.8377	23.3843	12.1675	12.0975	13.1482
ENSBTAG00000002640	KALRN	1.78458	1.88976	2.65028	0.29175	1.07352	0.68024
ENSBTAG00000002641		8.42118	8.35935	7.8517	4.86973	5.13472	5.0558
ENSBTAG00000002643	VPS52	17.7827	20.8837	18.7201	32.7504	31.5043	37.3652
ENSBTAG00000002644	KCNQ4	0.521071	0.573079	0.51736	2.04269	1.56387	1.40139
ENSBTAG00000002645	SH3BP5L	17.7816	21.3356	21.2297	20.7066	18.1386	20.8408
ENSBTAG00000002646	DYNC1I2	36.7365	48.8558	39.3588	21.0039	26.675	25.4018
ENSBTAG00000002647	RGS1	1.53615	2.2951	3.11844	5.57157	1.47109	2.38721
ENSBTAG00000002648	RPS18	841.835	1032.75	786.165	837.321	1439.29	1385.97
ENSBTAG00000002650	ZNF259	33.3788	32.2778	24.0257	15.8497	19.2052	18.9596
ENSBTAG00000002651	PKP2	5.69707	5.60935	6.16837	8.46052	3.17839	4.59545
ENSBTAG00000002654	DNAJC7	28.0333	32.4226	29.1608	25.8791	26.9647	27.6526
ENSBTAG00000002655		0.763782	1.72819	2.56258	2.42884	2.65001	4.09782
ENSBTAG00000002657	NKIRAS2	9.87422	8.77585	8.62899	8.01629	10.0377	10.2752
ENSBTAG00000002658	STAM	7.78205	7.00139	7.58164	2.34695	4.44142	3.2062
ENSBTAG00000002660	CFAP53	2.65672	2.23416	2.07648	1.9791	2.14059	2.44379
ENSBTAG00000002661	ISLR2	0.325769	1.0058	0.14883	0.515222	0.197926	1.14122
ENSBTAG00000002663	BCAS3	0.254893	0.360316	0.882365	3.6e-07	1.01e-06	0.0558163
ENSBTAG00000002664	WNT9B	0.226799	0.0627779	0.167681	0	0.0650779	0
ENSBTAG00000002668	ZNF711	4.63191	5.73224	4.51037	1.39646	2.39825	2.10174
ENSBTAG00000002669	RASSF4	9.09877	9.09423	9.08232	3.34079	3.26209	3.26913
ENSBTAG00000002670	C1orf1	2.81948	5.86532	5.75702	7.63378	6.74495	9.88013
ENSBTAG00000002673		3.86062	4.24433	3.60321	0.870313	0.523664	0.66777
ENSBTAG00000002674	GNGT1	1.19498	3.04636	0.296606	1.90777	0.536446	0.785725
ENSBTAG00000002676	SAE1	40.051	31.959	37.1711	35.8467	50.0193	36.87
ENSBTAG00000002678	MED18	5.17501	6.7634	5.41751	5.12637	6.81701	6.38609
ENSBTAG00000002680	TMEM132E	0.872717	0.466681	0.489374	0.0948807	0.895069	0.368996
ENSBTAG00000002682	MARK4	7.51673	6.09609	6.00636	7.26247	9.30469	8.351
ENSBTAG00000002683	PFKP	26.1327	29.1346	38.3419	41.6855	31.8108	42.797
ENSBTAG00000002685	PITRM1	16.247	14.8789	15.2846	16.9192	19.7943	21.4306
ENSBTAG00000002687	TSHZ3	1.58322	1.34252	1.41804	0.266044	0.737493	0.686128
ENSBTAG00000002688	ATP1B1	184.114	164.331	151.3	46.1126	109.209	72.8466
ENSBTAG00000002689	NME7	15.0335	17.1938	14.7285	15.7912	14.7762	15.1924
ENSBTAG00000002690	BLZF1	31.2436	30.2332	26.6466	4.34089	13.0453	7.58781
ENSBTAG00000002691	ELMOD1	6.10385	8.2087	6.97718	13.6466	6.36941	13.2934
ENSBTAG00000002693	KANSL2	13.7454	13.4723	13.7647	13.8312	15.1677	15.9716
ENSBTAG00000002697	KCTD1	15.6617	14.0657	13.9132	14.4717	12.6888	13.8237
ENSBTAG00000002698	UBE3B	5.16753	4.33161	5.50869	4.0016	4.7753	4.79028
ENSBTAG00000002699	KIT	1.65437	2.04203	2.12065	2.816	1.172	3.42786
ENSBTAG00000002703	ATP6V1A	38.4659	40.1654	60.5401	13.9466	24.7262	16.991
ENSBTAG00000002704	POMT2	4.62334	4.34811	4.30111	4.96033	6.19569	6.35421
ENSBTAG00000002705	REC8	0.538797	1.04128	0.71027	3.76754	2.78239	1.65339
ENSBTAG00000002706	GSTZ1	3.93126	4.45434	4.5217	11.1926	5.80087	11.4365
ENSBTAG00000002707	IPO4	7.78224	4.93089	5.51731	9.13155	10.5927	10.1565
ENSBTAG00000002708	MRPL42	18.5572	18.8476	15.7789	11.6916	18.7394	15.3454
ENSBTAG00000002709	TM9SF1	20.2531	21.9555	20.3997	21.5176	26.9179	25.5128
ENSBTAG00000002710	TSSK4	0.300495	0.180344	0.091092	0.0834794	0.0849341	0.11491
ENSBTAG00000002712		10.8601	9.92181	6.95899	23.3107	20.714	21.351
ENSBTAG00000002714	GNAI1	7.28394	11.6146	8.2371	5.91743	4.50308	7.95121
ENSBTAG00000002715	GMPR2	20.2234	26.2244	18.2966	25.1913	19.6402	28.4818
ENSBTAG00000002716	NOL1	9.11446	8.06116	7.52368	6.38487	5.80901	5.68335
ENSBTAG00000002717	INA	25.9919	31.0825	26.6811	16.1233	33.2021	30.0058
ENSBTAG00000002718	TINF2	4.94424	5.99	6.05635	4.86681	6.40019	6.2612
ENSBTAG00000002720	PRPF38A	7.16175	6.59427	6.1444	4.71561	6.3094	5.61871
ENSBTAG00000002721	ZCCHC11	6.04427	6.02989	6.88454	4.90329	5.38557	5.30615
ENSBTAG00000002725	RNGTT	9.84159	9.23412	9.33267	1.6473	2.34772	2.64503
ENSBTAG00000002726	CDC27	9.01946	8.28164	8.67763	4.7127	6.92493	6.12055
ENSBTAG00000002727	PHACTR4	6.74972	4.45512	7.03425	10.0806	9.56352	11.0855
ENSBTAG00000002728	ARID1B	7.00375	6.52978	7.74403	5.31166	5.53033	7.71513
ENSBTAG00000002730	ELP3	9.11225	9.20385	8.33874	5.40342	8.1333	7.22655
ENSBTAG00000002733	DBX1	0.720452	0.42662	0	0.156735	0.855205	1.93458
ENSBTAG00000002734	EIF3G	59.7734	68.9248	55.2083	52.3067	72.5183	70.0893
ENSBTAG00000002735	C25H16ORF13	23.1928	29.194	19.4837	47.7509	49.8199	50.2952
ENSBTAG00000002736	DNMT1	6.95154	6.49803	7.83472	3.4807	6.07154	5.05243
ENSBTAG00000002737	WFIKKN1	2.26911	3.40921	1.91414	2.31224	5.98579	3.13742
ENSBTAG00000002738	S1PR2	3.62297	3.22152	2.67133	3.70177	5.72087	3.84571
ENSBTAG00000002739	PDE1C	2.07605	2.04543	6.18448	0.135101	4.71e-05	0.215917
ENSBTAG00000002742	MSH2	8.2601	7.70517	10.0693	5.27885	4.33422	5.97933
ENSBTAG00000002743	OSGEP	14.6861	11.7355	13.6663	29.0896	25.342	24.1446
ENSBTAG00000002745	APEX1	37.4099	36.0797	33.0571	32.3149	42.0177	35.02
ENSBTAG00000002746	OSTF1	21.7201	22.8266	18.1321	6.16011	20.8425	15.7138
ENSBTAG00000002747	ABCA5	6.10124	5.59697	4.52651	8.38135	3.18466	4.38191
ENSBTAG00000002748	TMEM55B	16.3247	17.2711	18.0264	30.9619	29.2993	33.4279
ENSBTAG00000002749	CRHR1	2.28066	8.94279	3.34243	4.58109	6.95046	14.4978
ENSBTAG00000002750	KRIT1	7.0698	8.43761	9.1576	7.43344	8.22039	8.40207
ENSBTAG00000002751	VSTM5	3.32936	1.96165	1.51144	3.80845	1.63672	2.76475
ENSBTAG00000002755	ANKRD12	15.2883	13.3292	14.7835	4.37817	5.00819	3.46638
ENSBTAG00000002756		0.0399206	0.040573	0.0388698	0.229333	0.179574	0.153717
ENSBTAG00000002758	THBD	5.48307	3.72783	6.08776	35.0365	4.64596	12.1396
ENSBTAG00000002763	KMT2B	6.97469	4.28447	7.26789	7.76032	9.96906	10.0196
ENSBTAG00000002764	IGFLR1	2.50505	2.08834	2.01479	23.5339	15.1863	17.231
ENSBTAG00000002765	CYP24A1	0.0796844	0.0416992	0.195085	0.079039	0.0421236	0.0378094
ENSBTAG00000002767	GNB4	14.9672	17.3439	16.5727	0.627744	0.892204	0.841544
ENSBTAG00000002768	SLC35A2	9.1275	6.61124	6.12334	5.185	7.7034	5.91016
ENSBTAG00000002769	AP1G1	16.5448	17.4981	16.674	7.70724	9.87323	8.24202
ENSBTAG00000002770	TCN2	24.0012	29.1106	25.4332	45.0207	58.7284	50.5889
ENSBTAG00000002772	GAL3ST3	3.71116	4.39116	1.87181	13.636	8.93642	11.2234
ENSBTAG00000002774	PTPN23	13.704	8.83549	13.9127	20.7093	23.3384	24.951
ENSBTAG00000002778	SF3B2	40.5663	43.3943	42.6994	48.6545	64.122	59.1855
ENSBTAG00000002779	GABRP	4.07872	6.98039	2.87815	0.0142291	5.18277	2.15126
ENSBTAG00000002781	GCNT4	0.941719	1.24854	1.37478	0.0706326	0.324455	0.126249
ENSBTAG00000002782	ZC3H7B	15.0718	13.2497	13.0999	9.47056	8.59268	9.6229
ENSBTAG00000002783	PCYOX1	13.9012	17.0818	15.4385	3.91637	2.81631	5.09128
ENSBTAG00000002784	COPS5	33.3366	34.8271	29.1018	24.2761	32.0326	30.7929
ENSBTAG00000002786		0.273182	0.169203	0	0.247139	0.105012	0.25752
ENSBTAG00000002788	RAB27B	1.73023	2.2356	2.5114	0.501303	0.344672	0.663053
ENSBTAG00000002791	SEC24C	26.4981	25.8557	26.7977	10.8139	15.8387	15.8369
ENSBTAG00000002792	FUT11	4.4385	4.38816	3.5848	0.933908	1.27318	1.25402
ENSBTAG00000002795	NKTR	18.4981	16.7863	17.5984	8.44856	12.1993	11.1169
ENSBTAG00000002796	KLHL3	1.43631	0.938733	1.03848	0.334367	0.358995	0.407859
ENSBTAG00000002798	NABP2	14.5892	16.3079	14.1447	13.7543	13.8812	13.6593
ENSBTAG00000002799	SLC39A5	0.349393	0.271097	0.57182	2.09911	1.70079	1.35807
ENSBTAG00000002804	PDGFRB	6.43776	6.76731	4.8077	10.2944	3.32181	6.45231
ENSBTAG00000002808	PSMA3	65.7959	75.3415	61.8703	57.527	76.0633	63.6988
ENSBTAG00000002809	CAPN1	4.32993	3.60424	4.31332	10.9026	5.06982	9.59316
ENSBTAG00000002810	ZNF777	7.2734	8.47328	8.46481	9.82636	10.872	14.1511
ENSBTAG00000002813	GAB1	6.983	7.45637	6.76598	8.47088	6.36159	9.60731
ENSBTAG00000002816	SARM1	2.39155	2.28607	2.88453	3.34304	2.39243	2.63978
ENSBTAG00000002817	SLC46A1	2.17858	2.84763	4.15022	5.4059	1.78018	2.73803
ENSBTAG00000002820	RBBP7	56.1309	58.7721	50.9029	45.3871	62.5717	54.4865
ENSBTAG00000002821	CILP	0.452306	0.703455	0.833698	1.76077	1.31879	1.11562
ENSBTAG00000002823	MPZL1	22.0121	24.6116	22.6073	25.3879	26.8639	25.8075
ENSBTAG00000002826	CLSPN	0.0965879	0.117782	0.234918	0.171099	0.11199	0.271333
ENSBTAG00000002827	ACAT2	13.7865	19.2253	12.0105	8.19354	11.3409	11.4901
ENSBTAG00000002828	RNF185	12.2333	10.9855	10.9444	13.928	13.7192	13.7693
ENSBTAG00000002829	TCP1	80.7736	82.3165	72.9669	34.5556	72.7132	43.9676
ENSBTAG00000002830	U2AF2	54.0875	50.5366	51.7155	77.2598	74.7365	83.6279
ENSBTAG00000002833	FBXO22	8.62187	8.56364	9.30576	8.29719	8.0204	7.03958
ENSBTAG00000002834	CCDC69	5.18133	6.88694	7.35498	1.17872	4.15594	4.30184
ENSBTAG00000002835	SMAD1	6.32561	5.21133	6.99023	2.93475	4.4447	4.32519
ENSBTAG00000002836	TAF3	5.43849	5.85751	6.9007	2.0169	2.36416	2.06835
ENSBTAG00000002837	TOR1B	10.8615	11.1949	12.5514	4.72848	6.46685	5.86964
ENSBTAG00000002842	HEATR4	0.262454	0.197989	0.476708	1.22933	0.158287	0.474943
ENSBTAG00000002843		3.53499	4.93106	3.40966	2.70337	1.95601	3.19858
ENSBTAG00000002844	PPFIA3	4.47404	3.5818	3.87318	4.55653	5.42123	5.58298
ENSBTAG00000002845	CDH1	0.208652	0.265773	0.139386	0.236593	0	0.128469
ENSBTAG00000002846	TRAF3IP3	0.165113	0.28608	0.208132	0.432803	0.361124	0.997698
ENSBTAG00000002847	D2HGDH	5.82647	7.38069	6.23193	22.0392	14.0968	22.2757
ENSBTAG00000002848	C1orf74	4.93165	4.09045	4.70578	2.11851	2.91048	2.50225
ENSBTAG00000002849	IRF6	14.039	10.186	11.3886	7.13557	12.4781	13.0566
ENSBTAG00000002853	HRC	0.182157	0.264685	0.226343	0.389255	0.20896	0.218813
ENSBTAG00000002854	TMEM63A	3.52729	3.99061	4.42069	9.14653	9.41091	7.26347
ENSBTAG00000002855		0.296922	0.195643	0.353676	1.10719	0.0693375	0.672937
ENSBTAG00000002856	MEIG1	0.357954	0.455797	0.262654	0.193868	0.399741	0.889947
ENSBTAG00000002858	ACBD7	5.30153	7.17225	6.31704	7.27239	4.92408	9.48874
ENSBTAG00000002863	ACAA2	32.3917	31.7698	23.5608	27.0277	39.3399	37.5831
ENSBTAG00000002865	KCNIP1	3.35584	1.1575	2.72446	0.25832	0.360596	1.66624
ENSBTAG00000002866	RPIA	3.80552	4.01086	5.58042	3.64044	4.14157	5.38397
ENSBTAG00000002868	GPR6	5.00459	8.06126	5.19006	22.4878	8.32336	24.2315
ENSBTAG00000002869	ARL4A	6.66488	7.94283	6.91913	13.2721	4.92931	6.73313
ENSBTAG00000002871	COPS6	74.5625	91.5152	63.9276	73.8924	87.904	79.6215
ENSBTAG00000002874	TMEM183A	24.0385	25.3991	21.0421	10.4875	19.29	12.078
ENSBTAG00000002878	CHRD	1.1969	0.743922	1.51151	1.76308	2.00844	2.12489
ENSBTAG00000002879	DCPS	3.51461	4.52337	3.64237	6.63297	4.12471	6.87727
ENSBTAG00000002880	SORBS1	5.03074	2.60554	7.14187	1.5796	0.822923	1.49581
ENSBTAG00000002881	AP4M1	13.4856	13.3638	12.5127	31.1852	17.6288	26.7814
ENSBTAG00000002882	LMNB1	2.17406	2.72273	2.60661	2.28908	2.38259	2.1743
ENSBTAG00000002883	RPTOR	7.05947	5.2285	6.2271	3.62987	3.84757	3.83341
ENSBTAG00000002885	MSR1	2.08107	1.02675	2.15156	0.707165	1.28345	1.44624
ENSBTAG00000002888	TMTC2	3.88e-05	1.57e-05	0.36071	7.04e-08	1.9e-07	2.75e-07
ENSBTAG00000002890	RBM1	31.0627	29.809	31.4589	51.1091	56.861	52.7314
ENSBTAG00000002894	TNFSF4	0.11523	0.2378	0.113469	0.231254	0.234828	0.112165
ENSBTAG00000002895	ATOH1	0	0	0.0224462	1.12918	0	0
ENSBTAG00000002896	KPNA6	13.2657	12.2696	12.2397	3.58489	5.89486	3.99264
ENSBTAG00000002900		33.0795	36.3456	36.1906	15.8143	25.2276	17.2746
ENSBTAG00000002902	ANO6	5.47451	3.1176	6.74114	1.37887	0.80514	1.15805
ENSBTAG00000002904	ZNF787	9.96808	10.9788	9.33591	12.6422	16.9785	13.7294
ENSBTAG00000002907	C2CD3	4.12326	3.28526	3.83994	2.24908	2.94394	3.32598
ENSBTAG00000002908	GNG4	6.10993	3.33611	8.9224	0.904245	6.61159	2.0251
ENSBTAG00000002910	ECHDC2	3.60829	5.72069	3.71701	19.9186	9.24193	12.8993
ENSBTAG00000002912	INHBA	0.955628	0.782116	0.911096	1.25428	0.716603	0.995649
ENSBTAG00000002914	GALNT18	1.84962	1.48607	1.29451	2.22027	1.51811	3.80006
ENSBTAG00000002915	GPR63	3.6461	4.29509	4.34221	1.38436	1.91017	1.83725
ENSBTAG00000002917	PRKAG2	15.7014	12.3404	14.3901	8.42003	13.5337	10.2216
ENSBTAG00000002918	RAD51	1.23081	0.899442	0.672589	0.527902	0.696277	0.782325
ENSBTAG00000002920	KAT6B	6.85561	7.10352	9.46171	4.00076	5.22443	5.88384
ENSBTAG00000002921	RMDN3	6.28407	4.84398	5.08256	7.86674	9.19938	7.14319
ENSBTAG00000002922		6.17996	5.14306	7.67566	2.2495	2.59215	2.32604
ENSBTAG00000002923	CX3CR1	0.841254	1.93335	2.07912	1.59271	2.79241	2.58462
ENSBTAG00000002928	AMTN	0	0	0	0	0.507159	0
ENSBTAG00000002929	IRF4	0	0	0	0.216928	0	0.287799
ENSBTAG00000002931	BEST3	0.0760341	0	0.0248241	0	0.025755	0.483282
ENSBTAG00000002935	TMEM248	72.7935	54.335	69.1338	15.1545	27.0309	21.4191
ENSBTAG00000002936	PRRX2	3.36961	4.19506	4.62872	9.71641	6.64817	4.79508
ENSBTAG00000002938	CPED1	1.15853	1.1919	0.701948	0.269736	0.239599	0.262126
ENSBTAG00000002939	FURIN	13.2483	8.71954	12.3107	10.7299	10.6407	11.2044
ENSBTAG00000002940	WNT16	0.0697531	0.106137	0.23854	1.12492	0.0408818	0.106939
ENSBTAG00000002941	FES	1.87695	1.22986	2.01521	3.90227	3.57112	4.57287
ENSBTAG00000002942	SLC2A1	4.98518	3.61626	3.92681	1.015	1.73345	2.80455
ENSBTAG00000002943		7.75899	8.06661	6.17175	1.56797	2.07886	2.77958
ENSBTAG00000002944	ATP5G3	140.628	149.333	125.794	107.928	156.769	111.869
ENSBTAG00000002947	LY9	0.51601	0.203801	0.724358	0.464895	0.974617	0.83433
ENSBTAG00000002948	SETD2	12.3232	8.29171	10.7733	4.93425	8.47831	6.58723
ENSBTAG00000002949	CBX1	0.888128	1.27448	1.13816	0.456028	0.791267	0.214553
ENSBTAG00000002951	CD244	0.070458	0.108063	0.104161	0.168531	0.421983	0.33671
ENSBTAG00000002952	TBX19	14.638	19.0878	16.3194	64.2822	24.4768	44.4369
ENSBTAG00000002953	TXN	198.137	192.048	140.652	91.5296	140.973	132.782
ENSBTAG00000002955		0.187249	0.183357	0.16012	0.171438	0.0488742	0.104461
ENSBTAG00000002956	ZNF674	3.0159	3.58929	3.33127	3.33852	3.30501	3.3132
ENSBTAG00000002959	LRCH1	1.7164	2.02534	2.23728	1.58e-06	1.12e-05	8.47e-05
ENSBTAG00000002960	WDR82	22.6335	22.441	23.158	28.7385	23.5827	27.0343
ENSBTAG00000002962	PPM1M	10.2722	11.1353	10.2372	19.568	15.351	17.5293
ENSBTAG00000002965	NEURL3	0	0	0.0696993	0	0	0.323877
ENSBTAG00000002966	DNAJC13	11.0654	6.75477	12.141	5.90731	9.58218	6.14171
ENSBTAG00000002970	INTS6	9.52034	7.58433	8.94363	8.62874	11.159	8.62172
ENSBTAG00000002971	CUTC	13.0716	14.8708	12.0908	8.90149	10.3884	9.1813
ENSBTAG00000002972	CASC1	2.16752	3.93308	2.60577	2.24592	1.46925	2.81086
ENSBTAG00000002973	RPP3	9.73594	8.61088	9.73718	10.4129	8.62725	9.69658
ENSBTAG00000002974	FMO2	0.445008	0.364885	0.410018	1.01174	0.456295	0.401161
ENSBTAG00000002976	CD177	0.494171	1.12394	1.2206	1.42685	1.05698	2.59922
ENSBTAG00000002977	ECE1	21.8374	39.222	33.2728	18.9225	38.1866	51.6429
ENSBTAG00000002978	PRKG2	0.379248	0.584249	0.197917	0.0701358	0.024353	0.0624604
ENSBTAG00000002979	PIK3R3	8.14545	10.5145	9.93482	2.08431	1.60862	2.8926
ENSBTAG00000002980	GPT2	9.73458	9.8761	8.67405	2.20074	3.26942	3.99838
ENSBTAG00000002981	FAM64A	0	0.106846	0	0.0931084	0.302212	0.217592
ENSBTAG00000002982	PITPNM3	0.176936	0.155237	0.158611	0.070741	0.057803	0.107154
ENSBTAG00000002983	NT5C1A	0.372049	0.401568	0.466137	0.718167	0.101403	0.141293
ENSBTAG00000002985	KCNMB1	0.311652	0.459073	0.476188	0.72026	0.250005	0.915026
ENSBTAG00000002988	TMEM57	13.602	14.9499	13.1513	8.72329	10.0899	11.9267
ENSBTAG00000002993		14.9118	12.0746	14.3267	26.3192	21.9465	32.7607
ENSBTAG00000002995	GMPPA	39.2317	36.8772	32.4102	32.1763	68.5035	67.8206
ENSBTAG00000002996	SHROOM4	1.26912	0.97642	1.66749	0.40614	0.263625	0.370051
ENSBTAG00000002997	ADAMTSL1	0.152717	0.182814	0.187457	0.537032	0.0191451	0.890486
ENSBTAG00000002998	MFI2	3.23092	4.35629	3.91517	2.36431	4.63938	4.7531
ENSBTAG00000002999	ANAPC15	8.99141	11.7447	9.90387	19.1687	16.3131	21.172
ENSBTAG00000003000	LRTOMT	0.168781	0.541045	0.165939	0.58134	0.446246	0.168227
ENSBTAG00000003001	LAMTOR1	53.5962	59.0882	48.7284	59.7802	60.6418	65.1607
ENSBTAG00000003002	WDR75	7.33133	6.41959	7.0826	3.8521	5.09199	3.44286
ENSBTAG00000003012	TRAF1	2.40387	3.02771	1.94517	15.1481	4.77667	11.6349
ENSBTAG00000003014	TRPV2	0.484728	0.203218	0.651972	0.486234	0.831343	0.792517
ENSBTAG00000003015	SESN1	7.44164	8.77919	9.04811	5.92052	8.8467	9.4666
ENSBTAG00000003016	PTPN7	0.226432	0.31164	0.380798	0.806175	1.03566	1.16758
ENSBTAG00000003017	TTC38	1.45593	1.45094	0.87718	4.0474	1.21745	4.05674
ENSBTAG00000003018	FSTL3	1.37937	0.763433	1.7531	18.9523	3.08603	3.89759
ENSBTAG00000003019	CRYGN	0.244951	0	0.120966	3.05547	0	1.51122
ENSBTAG00000003020	SSC4D	1.96597	1.63374	1.93989	1.46418	2.09478	4.90245
ENSBTAG00000003021	SP1	11.1202	8.17004	10.7296	3.90771	5.53321	4.07652
ENSBTAG00000003025	NME6	8.68445	10.5705	10.3235	10.1349	10.9136	10.5624
ENSBTAG00000003030	KCNQ2	9.39853	8.75413	11.6874	2.02719	5.61623	6.21347
ENSBTAG00000003033	GADD45G	5.71948	2.82193	7.5281	14.6637	9.75565	23.5124
ENSBTAG00000003034	GATAD2A	10.783	10.8358	10.3913	8.26213	12.4545	10.5454
ENSBTAG00000003035	IMPACT	8.05341	11.3505	9.67974	6.2162	7.36909	9.28315
ENSBTAG00000003036	PPFIA2	4.08469	6.14181	3.57018	0.760407	2.19857	3.53634
ENSBTAG00000003037		1.8716	3.80037	0.55854	2.27286	2.1157	3.64347
ENSBTAG00000003038	TAP2	2.99094	3.11275	1.8353	3.73735	2.71987	5.24953
ENSBTAG00000003039	PSMB8	4.90363	8.95725	4.84588	8.28468	7.21506	16.296
ENSBTAG00000003040	RALGAPB	16.8293	15.6678	16.2254	6.23106	15.8166	7.45147
ENSBTAG00000003043	GNG2	68.2453	81.566	84.203	17.082	46.2736	44.5537
ENSBTAG00000003044	SPIN1	23.1862	25.5093	27.2436	18.5756	18.0821	22.2459
ENSBTAG00000003045	BAMBI	8.57834	10.5129	9.35214	2.27427	8.77284	8.70106
ENSBTAG00000003047	FAM17A	0.235324	0.247535	0.391653	0.510778	0.499961	0.566397
ENSBTAG00000003049	MICALL2	12.9515	13.4109	13.3285	56.3564	57.7761	72.3755
ENSBTAG00000003051	FER	2.67643	3.27178	2.41847	0.908746	1.08685	0.960679
ENSBTAG00000003052	PCSK7	8.17913	5.70109	7.5743	12.3247	16.4246	12.3037
ENSBTAG00000003054	INSRR	0.0390229	0.126432	0.039129	0.336848	0.0402732	0.235431
ENSBTAG00000003058	ADRM1	36.5363	41.0352	37.6488	37.5107	55.6786	48.815
ENSBTAG00000003059		54.2295	57.5243	51.2146	54.5588	68.0537	63.7885
ENSBTAG00000003061	LAMA5	4.94361	3.95261	4.84407	12.1005	9.19667	12.0847
ENSBTAG00000003062	FAM16B1	6.6293	6.25072	5.2146	1.04775	2.12378	1.60839
ENSBTAG00000003063	SYNJ1	10.6371	9.52771	10.4661	1.59309	5.03938	3.69536
ENSBTAG00000003064	PAXBP1	24.3664	16.5748	20.2097	23.332	28.8028	26.4767
ENSBTAG00000003067	PSMB7	55.7337	71.5509	52.7656	53.8502	66.7521	64.9837
ENSBTAG00000003068	MSMO1	33.4969	43.6963	33.1581	47.6116	43.054	32.804
ENSBTAG00000003069	MAN1C1	16.9023	18.6726	12.536	9.00306	13.8484	13.292
ENSBTAG00000003072	ACADVL	86.8962	61.2235	66.4535	48.4098	98.3628	39.3975
ENSBTAG00000003073	NAA4	18.5267	13.1144	14.6719	4.91858	11.8229	10.0542
ENSBTAG00000003074	SLC16A6	3.74683	1.55718	4.44806	4.13745	3.78486	1.6307
ENSBTAG00000003075	DVL2	5.50192	6.60134	6.39192	6.00548	7.0603	7.89782
ENSBTAG00000003076	NT5DC1	3.60303	2.68493	3.02374	1.60543	1.56764	2.262
ENSBTAG00000003077	DPF2	27.5366	25.9499	27.6106	44.4415	39.4791	45.063
ENSBTAG00000003079	TIGD3	0.0831112	0.180584	0.123031	0.677417	0	0.508265
ENSBTAG00000003081	RWDD4	29.9089	30.9947	26.5737	10.2005	14.3097	10.7405
ENSBTAG00000003083	SLC5A1	12.4836	14.9063	10.6429	10.1217	14.6916	17.3529
ENSBTAG00000003084	GPATCH2L	15.9128	11.6825	14.6855	1.87665	3.99036	2.89074
ENSBTAG00000003086	RPLP2	0	0	0	0.870275	0.358438	0
ENSBTAG00000003087	DCUN1D5	6.99037	7.49579	6.4264	8.71043	7.96952	8.86459
ENSBTAG00000003088	LANCL3	2.55755	3.31586	3.76553	0.0551644	0.0575953	0.161423
ENSBTAG00000003089	RHPN2	3.6982	3.40401	3.63964	3.23579	3.01788	4.11583
ENSBTAG00000003090	LRRC9	0.398972	0.32328	0.33492	0.113274	0.0739737	0.0665043
ENSBTAG00000003092	ANAPC5	13.7817	13.9397	16.8649	16.6464	38.8127	19.2082
ENSBTAG00000003093	TSGA1IP	0.286174	0.554905	0.686352	2.23447	1.03325	1.37185
ENSBTAG00000003094	SART1	23.6581	25.2142	21.5751	22.2004	26.6363	29.9264
ENSBTAG00000003097	DENND4C	7.11817	6.71906	7.78272	2.53576	2.21535	2.74649
ENSBTAG00000003098	MTDH	15.9279	14.7208	13.5784	7.07835	8.43316	6.60061
ENSBTAG00000003100	SMTN	3.0998	3.56621	2.733	2.59639	3.89447	3.36889
ENSBTAG00000003102	GCC1	1.90624	1.84904	2.00203	0.822397	0.741533	1.02893
ENSBTAG00000003109	ITM2B	398.591	482.633	388.716	391.244	370.138	410.062
ENSBTAG00000003110	FAM19A4	1.71e-05	0	1.73e-08	2.39e-05	0	0.476679
ENSBTAG00000003111	ATM	4.83177	5.07978	5.85463	0.814543	0.920537	0.862441
ENSBTAG00000003112	THUMPD3	10.9252	13.4418	11.6019	6.86479	7.52973	6.92029
ENSBTAG00000003113	RNF125	6.46109	1.68903	7.72442	0.447073	0.196659	0.596407
ENSBTAG00000003114	AVL9	6.47202	5.36813	6.45077	0.731931	0.680035	1.61614
ENSBTAG00000003115	KBTBD2	9.64485	9.03801	9.92247	16.7013	12.6929	12.1454
ENSBTAG00000003116	MTMR6	17.7421	20.0762	16.6751	8.82577	10.6012	9.913
ENSBTAG00000003120	ZNF385B	0.67013	0.551878	0.436815	0.193161	0.0679444	0.201504
ENSBTAG00000003121	FRMPD3	0.417036	0.572065	0.511034	0.0819804	0.178669	0.227286
ENSBTAG00000003124	HIATL1	11.2209	9.2945	11.5652	9.25567	8.21812	8.15438
ENSBTAG00000003126	PEX16	19.2549	17.516	17.3442	26.9971	25.2368	37.3414
ENSBTAG00000003128	SPATA6	1.44421	1.2042	1.82567	0.645228	0.482507	0.869186
ENSBTAG00000003130	CHRNA3	0.54492	0.879944	0.952121	1.28271	0.123146	1.11414
ENSBTAG00000003131	NDST4	0.158756	0.407634	0.378271	0.116967	0	0.223008
ENSBTAG00000003132	CHRNB4	0.126869	0.269289	0.125747	0.431756	0.150804	0.519342
ENSBTAG00000003137		2.8305	4.71853	3.28475	0.265264	0.5595	0.127466
ENSBTAG00000003140	CRYGS	9.35337	1.11139	9.54098	1.19612	6.77812	1.55546
ENSBTAG00000003143	TBCCD1	4.58671	4.60532	4.66279	2.79436	2.93212	2.67386
ENSBTAG00000003144	KIAA825	0.85164	1.30431	0.972332	0.69544	0.967366	0.867398
ENSBTAG00000003147	JAK1	36.2096	24.5695	33.5129	14.0878	20.2828	14.3401
ENSBTAG00000003148	MCM3AP	8.44502	7.23881	8.42846	8.74623	10.395	9.02516
ENSBTAG00000003151	DNAJB11	31.3493	22.5855	20.3545	10.3474	22.3194	12.69
ENSBTAG00000003152	IFI27	8.61062	16.8131	13.1204	18.6657	24.5269	33.7683
ENSBTAG00000003155		98.989	100.182	53.0698	139.678	184.69	228.4
ENSBTAG00000003160	LRCH4	16.4794	13.0064	18.2525	33.9326	37.4111	53.1768
ENSBTAG00000003161	YBEY	11.2573	16.6927	8.59046	8.1888	12.7859	10.8203
ENSBTAG00000003162	CRYZ	22.9266	30.1174	19.7243	35.6362	17.6846	34.2457
ENSBTAG00000003163	RBBP8NL	0.133764	0.538641	0.157582	0.631335	0.877855	0.885671
ENSBTAG00000003164	B3GALT1	1.82237	1.09095	0.861114	1.18314	0.711296	1.17919
ENSBTAG00000003165	ADAMTS9	2.09959	2.29678	2.53118	0.554901	0.795731	0.946995
ENSBTAG00000003166	AXL	5.6388	4.19622	8.55996	8.61148	4.06523	7.33669
ENSBTAG00000003168	HNRNPUL1	41.5419	39.8999	37.1714	38.0511	43.9047	47.056
ENSBTAG00000003169	FBXO24	0.157146	0.084931	0.314326	0.701524	0.0281838	0.178106
ENSBTAG00000003171	SHANK2	7.91661	3.35125	5.46078	0.884523	1.70707	2.48656
ENSBTAG00000003172	MEIS2	2.28998	3.88809	2.02983	3.54253	1.87174	2.86713
ENSBTAG00000003174	NDUFAF4	8.10326	5.65021	4.63423	5.98215	10.4652	5.95693
ENSBTAG00000003176	JAM3	17.9145	18.3214	15.0551	21.7473	21.3568	23.6693
ENSBTAG00000003177	SLC25A33	13.9221	12.5088	13.8025	7.41484	11.2314	6.32886
ENSBTAG00000003178	ATE1	8.48309	8.93546	9.93828	1.67209	2.07398	3.26028
ENSBTAG00000003180	TMEM21	3.6019	2.37839	4.90494	2.02392	3.38044	3.54721
ENSBTAG00000003183	NTN4	2.48917	2.22618	2.67381	4.38041	2.13114	2.71266
ENSBTAG00000003185	ASAP1	2.66364	2.85537	4.42217	2.26099	3.35604	2.66375
ENSBTAG00000003186	OTULIN	5.62368	4.19138	4.47174	2.19475	2.53077	2.00584
ENSBTAG00000003189	CCDC6	17.3146	14.9953	18.621	3.51502	4.36133	4.59901
ENSBTAG00000003191	FSCN1	4.00515	4.07851	6.33437	19.072	7.90918	10.0231
ENSBTAG00000003192	TBC1D16	1.90425	1.8728	2.0055	2.52117	0.757482	3.06034
ENSBTAG00000003193	RPUSD2	2.22065	2.48529	2.2211	1.74574	2.54489	2.97598
ENSBTAG00000003196	PAPSS2	15.0986	6.10498	4.37946	3.85473	3.70984	5.66868
ENSBTAG00000003197		112.38	100.361	86.5411	45.7931	63.54	48.061
ENSBTAG00000003199	SLC35C1	2.93622	3.97514	5.5048	3.3248	3.04245	4.10626
ENSBTAG00000003200		0.461198	0.326709	0.391239	0.297871	0.0874001	0.344606
ENSBTAG00000003201	FNTA	28.9153	28.5328	23.939	21.4663	31.1755	22.7013
ENSBTAG00000003202	OPRD1	0.065536	0.209058	0	0.212173	0.148466	0
ENSBTAG00000003205		97.8443	122.023	102.422	101.2	141.966	141.921
ENSBTAG00000003207	SP5	0	0.124986	0.108123	0.362387	0.155978	0.0764043
ENSBTAG00000003208	RAB33B	10.6473	12.4667	9.39221	4.79546	7.99174	6.17847
ENSBTAG00000003209	BLCAP	170.468	143.184	116.068	117.453	148.681	192.978
ENSBTAG00000003212	NNAT	5358.69	5892.56	6929.43	1746.05	7272.01	8171.66
ENSBTAG00000003215	KIF3B	16.2961	15.1776	17.1342	11.4759	13.9386	13.0615
ENSBTAG00000003217	CADM3	7.68779	8.17814	9.88478	10.9537	4.27009	13.4812
ENSBTAG00000003218	RAB28	23.2629	31.9245	20.9783	22.0351	25.0594	26.2678
ENSBTAG00000003219	FBXL7	1.59034	1.66274	1.90286	1.29943	1.08398	1.12842
ENSBTAG00000003220	ACKR1	0.310123	0.196094	0.307815	8.371	0.87779	1.45434
ENSBTAG00000003221	ATF7IP	5.4657	6.69843	7.45616	3.08482	2.43129	3.07132
ENSBTAG00000003222	ASNS	22.6568	33.6299	31.0914	14.2642	19.8964	19.8411
ENSBTAG00000003225	IMP4	18.4395	20.7366	21.2109	30.3803	39.9201	36.2096
ENSBTAG00000003228		314.91	482.077	329.737	182.749	422.463	321.902
ENSBTAG00000003229		1964.93	2593.2	1845.37	1411.38	2525.62	2232.44
ENSBTAG00000003232	RAB29	1.39775	1.208	1.59499	1.89719	0.956629	1.18404
ENSBTAG00000003234	HSD17B2	0	0	0.126523	5.1894	0	0.974626
ENSBTAG00000003235	DHDDS	10.5633	8.98161	8.63043	2.0423	5.03466	4.5867
ENSBTAG00000003237	IQSEC1	1.81228	1.67413	1.2008	1.6432	0.655712	1.42854
ENSBTAG00000003238	MEOX2	0.157717	0.427097	0.154352	1.41158	0.370089	0.535973
ENSBTAG00000003239	UTP2	2.49013	1.82514	2.72822	1.74989	2.73881	1.82745
ENSBTAG00000003242	ACAD9	3.5352	2.9598	3.29964	11.2984	6.07594	11.7061
ENSBTAG00000003245	BCAR3	2.85143	2.74917	2.92442	2.14291	2.33605	2.0518
ENSBTAG00000003253	NPPC	42.9877	9.50941	63.5932	5.48376	69.7716	12.4748
ENSBTAG00000003255	CD4	0.0563989	0.0595101	0.0839987	0.113708	0.0919164	0.305519
ENSBTAG00000003256	TOMM34	6.01158	5.46542	5.37186	18.8742	15.9685	13.0083
ENSBTAG00000003257	STK4	6.04748	6.13667	6.6485	1.45253	1.2003	1.63906
ENSBTAG00000003259	TCERG1	11.1778	9.96918	11.1842	6.02148	9.74167	9.11283
ENSBTAG00000003260	GPR151	0.185238	0.337426	0.273493	0.0816177	0.0437901	0.237299
ENSBTAG00000003261		3.22465	2.09933	4.87981	15.9399	7.73185	12.6643
ENSBTAG00000003263	TBCA	85.6477	102.958	84.3637	52.4329	80.219	69.7561
ENSBTAG00000003264	NR1H2	29.2127	31.8205	27.0669	65.2452	78.822	61.9571
ENSBTAG00000003265	ADD3	14.4376	11.0438	13.8566	10.2512	4.71847	8.34704
ENSBTAG00000003267	ZNF132	3.98732	4.69953	3.60185	2.80943	3.79179	3.29625
ENSBTAG00000003268	PELO	16.8388	17.4152	16.8908	12.0168	18.2311	14.6278
ENSBTAG00000003275	ANK1	2.55529	2.34203	2.53924	1.4565	1.56905	2.08709
ENSBTAG00000003276	PRKCH	0.999575	1.3736	2.18514	0.739092	0.449906	0.774864
ENSBTAG00000003279	NDUFA1	23.3391	25.0532	21.7115	28.038	28.4687	35.1362
ENSBTAG00000003280		0.973205	0.678521	0.420893	3.57014	2.21375	1.94324
ENSBTAG00000003282	SLCO1A2	0.226107	0.296561	0.360027	0.312803	0.097392	0.212526
ENSBTAG00000003288		11.8737	12.0991	10.6816	10.7366	9.59031	11.3453
ENSBTAG00000003289		0.108778	0.116788	0	0.108425	0.226232	0.220228
ENSBTAG00000003290	SLC9A7	5.94765	6.1816	5.46167	0.290195	0.509268	0.667926
ENSBTAG00000003291	RIMKLB	7.16232	3.05863	7.29347	0.561326	1.1664	0.284834
ENSBTAG00000003294	MRPL43	10.9282	14.0525	11.9717	11.5785	15.4445	14.3694
ENSBTAG00000003295	GORAB	5.05544	4.54245	5.04466	2.97643	5.10927	4.13915
ENSBTAG00000003296	C1orf2	2.3833	3.13254	3.86903	4.77979	3.67661	4.00721
ENSBTAG00000003297	OASL	0.0211251	0.155024	0.0420924	0.0597539	0.192976	0.474344
ENSBTAG00000003298	LZTS2	17.3542	18.8073	17.6273	27.054	19.6231	27.8965
ENSBTAG00000003299	LPAR4	2.01905	1.04957	1.79335	0.305125	0.75952	0.752445
ENSBTAG00000003300	MFGE8	4.94691	7.38025	4.10662	55.9713	3.92763	26.0342
ENSBTAG00000003301	NCAM2	0.0816901	0.232988	0.107109	0.0815008	0.0418749	0.105863
ENSBTAG00000003303	ICT1	14.9875	16.0626	12.3192	27.9882	25.2804	22.8987
ENSBTAG00000003305	NCF1	1.33457	0.771164	2.11488	4.075	2.44215	3.27876
ENSBTAG00000003307	IMMT	21.9137	23.0206	21.4191	18.4732	28.3456	24.8452
ENSBTAG00000003308	GRID2IP	14.1882	3.82802	9.48584	0.347477	9.4627	7.09208
ENSBTAG00000003312	CHST15	0.915873	1.39842	1.38011	0.484879	0.646634	1.08264
ENSBTAG00000003314	SKA3	0.706695	1.0208	0.423237	1.42264	1.88745	0.900095
ENSBTAG00000003315	MRPL57	27.7086	43.7283	30.025	20.9783	33.4286	30.6554
ENSBTAG00000003316	SYAP1	16.7556	17.5985	15.505	11.5147	20.6235	14.0788
ENSBTAG00000003319	FLRT3	4.45496	4.45071	5.04065	3.36564	4.29136	2.87602
ENSBTAG00000003321	PIH1D3	1.05724	1.5281	0.936227	1.4518	1.98105	1.30774
ENSBTAG00000003322	TTLL7	4.38232	4.6806	4.60088	0.85554	1.16241	1.42711
ENSBTAG00000003323	NOL6	3.16152	2.86879	4.52819	6.01414	6.6224	6.10649
ENSBTAG00000003325	SNRK	17.6481	12.0817	16.5977	2.79968	4.54948	4.16479
ENSBTAG00000003327	RUFY4	0.112434	0.0522973	0.195802	0.983816	0.0539142	0.47551
ENSBTAG00000003328		5.44982	6.17201	3.93079	4.89878	5.7039	5.81108
ENSBTAG00000003329	FST	1.42088	1.97744	1.04962	0.209254	0.501163	0.658337
ENSBTAG00000003330	ATL3	20.1291	24.1782	21.5805	3.78321	4.86871	5.54902
ENSBTAG00000003332	RPP4	5.18095	5.03035	5.78636	0.857823	3.36658	1.49251
ENSBTAG00000003334	ADAP2	1.06109	0.831505	1.62336	0.337226	0.595893	0.468798
ENSBTAG00000003336	TPD52L1	12.6138	7.99171	10.4963	17.1616	15.425	18.6953
ENSBTAG00000003338	LRRCC1	10.6989	10.5181	9.0704	10.3966	12.8653	10.4146
ENSBTAG00000003339	ZBTB1	6.18366	6.86966	7.0231	1.17532	1.48361	1.42628
ENSBTAG00000003340	HDDC2	9.71775	9.79592	6.26442	7.58171	8.5808	9.26313
ENSBTAG00000003341	DOK2	0.895338	0.364685	0.615073	1.0949	1.81017	1.38582
ENSBTAG00000003342	AMD1	17.4914	11.1465	12.7787	10.6441	10.6097	7.98238
ENSBTAG00000003343		0.954355	0.154876	0.543389	0	0	0
ENSBTAG00000003345	FAT4	0.769698	0.537191	1.48966	0.536037	0.238263	0.715465
ENSBTAG00000003349	JAKMIP2	11.2982	11.0349	10.8183	5.43437	6.96787	8.40686
ENSBTAG00000003352		0	0	1.41634	12.4219	7.32928	25.6761
ENSBTAG00000003353	SLC6A2	0.142103	0.0166739	0.172059	0	0.0476447	0.0142833
ENSBTAG00000003354	SMCHD1	6.56408	6.81087	7.03078	1.89223	2.4659	2.30674
ENSBTAG00000003357	CLRN2	0.100612	0	0	0.529594	0	0
ENSBTAG00000003358	MCFD2	77.2845	68.8381	76.8176	30.5546	58.4508	56.4555
ENSBTAG00000003359	ELOVL5	20.6915	13.7938	22.8458	11.7152	9.93922	9.99736
ENSBTAG00000003361	METTL15	2.19041	2.19421	1.96784	0.725431	0.659283	0.546957
ENSBTAG00000003362	HSP9B1	322.037	249.343	285.089	97.8446	192.249	101.468
ENSBTAG00000003364		0.125607	0.643322	0.247274	0.437377	0.356369	0.203747
ENSBTAG00000003365		3.54457	3.19026	3.48061	1.54206	2.42235	1.78494
ENSBTAG00000003366	DDX58	4.17431	6.27314	4.80709	2.66106	1.71119	3.35669
ENSBTAG00000003369	SYT12	0.0870957	0.161377	0.11507	0.240053	0	0.171376
ENSBTAG00000003370	GPR135	5.22759	3.42683	2.71781	1.51884	2.45969	0.609795
ENSBTAG00000003371	JKAMP	22.2925	21.7255	20.7596	24.8618	24.0487	19.3379
ENSBTAG00000003372	SLC35B4	2.98139	2.31449	2.24373	0.5747	0.199636	0.233546
ENSBTAG00000003375	TC2N	9.48967	7.21133	8.17488	2.08684	4.21486	2.84296
ENSBTAG00000003376	ASB1	7.10456	6.62231	9.06591	1.98752	1.07459	1.49423
ENSBTAG00000003378	ACAP2	4.10314	4.27526	4.43831	0.748228	0.535609	0.725356
ENSBTAG00000003381		11.0664	8.91791	10.263	12.6262	14.2455	13.4345
ENSBTAG00000003382	RIMS4	5.50465	4.18706	2.70736	0.513026	1.37366	2.05083
ENSBTAG00000003383		4.87358	3.17603	3.55703	1.61959	2.06067	1.26112
ENSBTAG00000003384	CEP162	1.91168	2.33869	2.24519	1.73892	0.987334	2.20735
ENSBTAG00000003386	SUPT4H1	26.732	35.5126	33.8485	44.3063	37.8082	44.0278
ENSBTAG00000003387	PIP5KL1	0.132887	0.0479435	0.0437215	0.100428	0.265869	0
ENSBTAG00000003388	DPM2	35.5309	42.9546	35.7752	53.4782	64.4979	47.4569
ENSBTAG00000003390	SF3A1	31.2784	30.903	36.6673	37.2162	41.8483	42.7701
ENSBTAG00000003393	CCDC157	0.810211	1.0049	1.21127	4.36226	1.89707	4.01165
ENSBTAG00000003394	RNF215	7.02714	7.4347	6.10491	10.1614	5.45256	12.0214
ENSBTAG00000003395	ZRANB1	12.3901	11.5442	11.068	5.50277	6.5449	6.96663
ENSBTAG00000003396	MAFB	3.45602	1.51674	4.22253	2.48475	2.77273	1.27517
ENSBTAG00000003397	CTBP2	11.2473	12.503	12.2836	17.2735	15.5374	17.2687
ENSBTAG00000003398	KCNG1	0	0.0475683	0	0.142557	0.0990984	0.423296
ENSBTAG00000003399	SMARCA5	44.212	37.2732	37.8334	15.866	23.86	21.1238
ENSBTAG00000003401	ACTR3	39.3859	37.2624	32.6632	14.6661	26.941	16.3989
ENSBTAG00000003403	PADI2	13.496	10.0922	4.31037	1.67753	4.25564	3.98105
ENSBTAG00000003404	PFN4	0.0846911	0.179998	0.251134	0.346466	0	0.340536
ENSBTAG00000003405	TP53I3	3.266	4.38442	2.9258	2.02964	2.36896	2.30498
ENSBTAG00000003407	SF3B6	29.7637	35.2249	25.9555	19.4154	32.7651	25.4317
ENSBTAG00000003408		0.07328	0.225232	0.0363191	9.9195	0.633837	5.76133
ENSBTAG00000003409	FKBP1B	2.37985	3.81477	2.93673	7.16795	8.39369	8.76646
ENSBTAG00000003410	EFTUD1	8.52465	10.1953	9.64181	5.4287	13.3488	6.58096
ENSBTAG00000003414	SAXO2	2.43727	3.57845	2.77687	2.63177	2.77826	2.47097
ENSBTAG00000003415	ESD	15.0564	20.6778	17.7516	25.4571	17.7079	28.7577
ENSBTAG00000003417	PHKG2	9.65401	9.22446	7.57553	36.5816	22.1053	25.8564
ENSBTAG00000003418	MSN	26.1739	19.527	26.0579	13.6093	16.2282	15.9194
ENSBTAG00000003419	EAPP	6.30234	5.79443	7.17217	2.48145	2.04109	2.81265
ENSBTAG00000003421	RNF4	10.2401	10.7407	12.3033	9.18803	12.1064	11.229
ENSBTAG00000003422		25.1413	27.019	21.5087	14.3823	13.4003	18.5776
ENSBTAG00000003423	DDX24	32.5174	30.6823	32.3476	25.0152	38.5282	31.0349
ENSBTAG00000003424	BET1	36.1895	50.6341	34.7024	13.2245	28.2957	17.4702
ENSBTAG00000003425	MGME1	2.87092	4.04516	2.68317	4.49304	3.45873	4.29743
ENSBTAG00000003434	CERS4	3.05042	1.90704	2.79991	30.7786	3.31638	15.9976
ENSBTAG00000003435	FAM189A1	0.168605	0.291185	0.301374	0.0609469	0	0.151877
ENSBTAG00000003436	RHBDF2	2.13562	1.77238	1.1843	2.00494	4.36	4.75758
ENSBTAG00000003438	ZBTB43	4.67569	3.46201	3.83586	1.83067	2.44974	2.34378
ENSBTAG00000003439	AKAP1	7.32399	7.14324	6.75156	5.53446	8.66048	6.81578
ENSBTAG00000003440		2.93009	2.87714	1.82292	1.65656	2.14177	2.77591
ENSBTAG00000003443	USP46	8.86096	6.74536	7.65078	4.66162	4.77363	5.37441
ENSBTAG00000003444	SYDE2	6.4759	5.65239	7.3418	1.07084	1.21489	1.56074
ENSBTAG00000003446	EPHB4	2.74066	2.22311	2.13372	5.74155	1.56293	2.9148
ENSBTAG00000003447	ZNF551	2.85802	2.53462	3.48363	0.689596	0.00019288	0.159989
ENSBTAG00000003449	KCP	0	0.0461032	0.0506839	0.543469	0.0376204	0.263903
ENSBTAG00000003450	ATP6V1H	20.1768	20.7421	17.9491	16.869	18.8277	16.6582
ENSBTAG00000003454	RGS2	0.756588	0.594343	0.502092	0.423251	0.351162	0.504428
ENSBTAG00000003455	ANKRD6	5.88856	5.46254	6.30371	6.30012	4.79778	7.74712
ENSBTAG00000003456	ZNF66	5.05887	4.20735	5.60349	1.53532	2.32925	2.52638
ENSBTAG00000003457	ATF5	40.531	29.0031	39.1714	73.3361	47.6726	78.6534
ENSBTAG00000003458	CDCA7	0.0918935	0.172336	0.0720119	0.501349	0.0813247	0.412368
ENSBTAG00000003460	TCEA1	28.7415	27.2637	25.4141	13.205	17.2833	12.3655
[truncated: 14,010 more rows]
