# Supplementary material for: Comparative Transcriptomic Analysis of the Pituitary Gland between Cattle Breeds Differing in Growth: Yunling Cattle and Leiqiong Cattle
Source: Animals (Basel). 2020 Jul 25;10(8):1271. doi: 10.3390/ani10081271 (PMC7460210; doi:10.3390/ani10081271)
Supplement: Supplementary file 1 [file animals-10-01271-s001.zip › supplementary files/Table S3 Differentially expressed genes.xlsx]

## Sheet: Sheet1
Bos_taurus_gene_name	id	baseMean	baseMean_Sample_YP	baseMean_Sample_LP	foldChange	log2FoldChange	pval	padj	change
KIAA2022	Gene_11754	244.103	455.805	32.4015	0.0710865	-3.81428	2.11e-11	3.64e-09	DOWN
COL11A2	Gene_11952	6665.55	562.467	12768.6	22.7011	4.50469	2.64e-13	8.33e-11	UP
RRP9	Gene_11999	353.504	75.2191	631.789	8.39931	3.07027	1.5e-12	3.68e-10	UP
DMXL2	Gene_12043	364.346	672.386	56.3056	0.08374	-3.57794	4.27e-16	3.18e-13	DOWN
TAOK1	Gene_12105	476.268	877.209	75.3269	0.0858711	-3.54168	4e-17	4.83e-14	DOWN
SLC38A1	Gene_12126	737.299	1370.33	104.268	0.0760897	-3.71616	3.42e-20	9.01e-17	DOWN
TNKS	Gene_12521	1068.58	1932.83	204.33	0.105715	-3.24174	5.5e-17	6.14e-14	DOWN
NWD2	Gene_12540	40.9163	77.4429	4.38976	0.0566838	-4.14092	4.85e-07	2.09e-05	DOWN
CLCN5	Gene_12552	114.985	206.205	23.7661	0.115255	-3.1171	6.92e-09	5.32e-07	DOWN
NIP7	Gene_12664	247.356	440.808	53.9043	0.122285	-3.03168	9.5e-12	1.82e-09	DOWN
STXBP5L	Gene_12834	325.938	595.768	56.1074	0.0941766	-3.40849	1.15e-14	5.63e-12	DOWN
RRP12	Gene_13023	1553.14	105.231	3001.05	28.5187	4.83384	9.09e-32	2.64e-27	UP
ZBTB41	Gene_13087	273.144	488.659	57.6291	0.117933	-3.08396	3.77e-12	8.16e-10	DOWN
GNB4	Gene_13406	414.905	779.834	49.9751	0.0640843	-3.96389	9.14e-20	2.04e-16	DOWN
GCNT4	Gene_13416	43.205	77.3513	9.05857	0.117109	-3.09407	2.28e-05	0.000504101	DOWN
LANCL3	Gene_13618	76.9057	148.371	5.44046	0.036668	-4.76934	1.43e-12	3.56e-10	DOWN
LRRC9	Gene_13620	32.5543	58.5917	6.51695	0.111227	-3.16843	0.000167912	0.00254563	DOWN
RNF125	Gene_13637	138.467	261.234	15.6989	0.0600951	-4.05661	0.000237443	0.00338228	DOWN
SLC9A7	Gene_13745	364.714	668.58	60.8469	0.0910092	-3.45784	2.08e-15	1.31e-12	DOWN
IPCEF1	Gene_13880	146.068	261.036	31.0996	0.119139	-3.06928	1.09e-09	1.1e-07	DOWN
KIAA1644	Gene_13947	86.4631	164.549	8.37707	0.0509092	-4.29593	1.75e-11	3.11e-09	DOWN
MAN1A2	Gene_13957	594.962	1071.4	118.523	0.110624	-3.17626	3.31e-15	1.92e-12	DOWN
SGCA	Gene_14190	245.209	54.1818	436.236	8.05135	3.00923	0.000296839	0.00404074	UP
RRP1	Gene_14206	630.987	92.699	1169.28	12.6137	3.65692	6.66e-19	1.21e-15	UP
FAM199X	Gene_14221	428.401	822.311	34.4909	0.0419439	-4.5754	2.16e-19	4.46e-16	DOWN
LCOR	Gene_14236	185.979	332.828	39.1295	0.117567	-3.08845	9.92e-11	1.4e-08	DOWN
SESN3	Gene_14238	1404.96	2560.15	249.763	0.0975578	-3.3576	3.33e-18	4.59e-15	DOWN
MAP3K2	Gene_14350	273.612	509.837	37.3868	0.0733309	-3.76943	1.79e-16	1.57e-13	DOWN
LONRF2	Gene_14423	36.9809	69.7523	4.20952	0.0603495	-4.05051	1.15e-06	4.27e-05	DOWN
NPY	Gene_14532	49.1707	4.51998	93.8214	20.757	4.37553	0.000110461	0.00182126	UP
PIK3C2A	Gene_14785	613.079	1103.71	122.448	0.110942	-3.17212	3.51e-15	1.99e-12	DOWN
ELK4	Gene_14825	151.347	276.827	25.8664	0.0934387	-3.41984	1.37e-11	2.51e-09	DOWN
LPGAT1	Gene_14949	387.966	695.794	80.1373	0.115174	-3.11811	1.78e-13	5.92e-11	DOWN
C9orf9	Gene_14987	127.504	24.8154	230.193	9.2762	3.21353	2.52e-05	0.000544035	UP
C3orf70	Gene_15006	211.743	386.577	36.9088	0.095476	-3.38872	5.09e-13	1.46e-10	DOWN
BEND4	Gene_15226	98.2874	176.811	19.7634	0.111777	-3.1613	2.98e-08	1.91e-06	DOWN
ETNK1	Gene_15397	949.196	1694.78	203.612	0.120141	-3.0572	2.6e-15	1.57e-12	DOWN
ZNF81	Gene_15421	46.4631	89.4863	3.43997	0.0384413	-4.7012	9.64e-09	7.15e-07	DOWN
SUSD2	Gene_15995	48.5077	10.7381	86.2773	8.03468	3.00624	1.95e-05	0.000443144	UP
CBL	Gene_16054	234.966	430.027	39.9052	0.0927971	-3.42978	3.65e-12	7.96e-10	DOWN
ESR1	Gene_16275	429.759	789.366	70.1512	0.0888703	-3.49215	2.69e-16	2.23e-13	DOWN
TEX29	Gene_16356	22.7209	2.93534	42.5064	14.4809	3.85608	0.000720867	0.00816983	UP
RAB3C	Gene_16363	509.985	963.623	56.3479	0.058475	-4.09604	1.61e-12	3.92e-10	DOWN
CDKL5	Gene_16448	324.638	579.822	69.4546	0.119786	-3.06147	1.7e-12	4.11e-10	DOWN
HOOK3	Gene_16584	1337.42	2436.99	237.856	0.0976025	-3.35694	1.79e-18	2.6e-15	DOWN
MKX	Gene_16611	338.247	623.429	53.0644	0.0851171	-3.55441	2.79e-16	2.25e-13	DOWN
THSD7A	Gene_16612	468.488	846.117	90.8598	0.107384	-3.21914	4.92e-06	0.000141815	DOWN
AGXT2	Gene_16620	27.7691	52.0824	3.45574	0.0663513	-3.91373	6.81e-05	0.00123022	DOWN
ASIC3	Gene_16668	34.6709	2.50322	66.8386	26.701	4.73882	2.06e-07	1.01e-05	UP
EPT1	Gene_16722	517.348	959.017	75.6793	0.0789134	-3.66359	9.11e-19	1.55e-15	DOWN
GRIN2A	Gene_16755	18.1321	33.8093	2.45485	0.0726087	-3.78371	0.000701787	0.00803205	DOWN
TROAP	Gene_17158	49.6519	8.61195	90.6918	10.5309	3.39656	2.44e-06	7.93e-05	UP
SLC38A3	Gene_17165	49.4378	10.4697	88.4058	8.44393	3.07791	0.000338594	0.00447784	UP
NEXN	Gene_17423	161.991	303.474	20.5081	0.0675777	-3.88731	2.48e-14	1.06e-11	DOWN
ZNF699	Gene_17516	91.7567	166.174	17.3397	0.104347	-3.26054	1.02e-08	7.53e-07	DOWN
CFAP47	Gene_17559	51.502	92.3329	10.6712	0.115574	-3.11312	9.56e-06	0.00024695	DOWN
GAL	Gene_17731	88.2512	159.632	16.8701	0.105681	-3.24221	1.7e-05	0.000395855	DOWN
AFF4	Gene_17792	1556.07	2802.07	310.069	0.110657	-3.17583	6.66e-17	6.89e-14	DOWN
GNAQ	Gene_17993	673.374	1202.18	144.564	0.120251	-3.05588	1.77e-14	7.89e-12	DOWN
CLIC5	Gene_18278	65.0369	118.3	11.7739	0.0995254	-3.32879	3.62e-07	1.62e-05	DOWN
FKTN	Gene_18281	181.709	323.085	40.3326	0.124836	-3.00189	5.35e-10	5.86e-08	DOWN
LIFR	Gene_18396	578.381	1042.52	114.238	0.109579	-3.18996	2.52e-07	1.2e-05	DOWN
C8G	Gene_18462	1045.88	227.096	1864.66	8.21088	3.03754	0.000614179	0.00725557	UP
SLC23A1	Gene_18645	59.4446	13.1333	105.756	8.0525	3.00944	4.71e-06	0.0001364	UP
PLCXD3	Gene_18661	87.2986	161.418	13.1789	0.0816443	-3.6145	1.5e-09	1.47e-07	DOWN
ANKK1	Gene_18680	27.8983	4.00184	51.7947	12.9427	3.69407	0.000453056	0.00568319	UP
PROX1	Gene_18754	309.664	576.583	42.7446	0.0741343	-3.75372	1.64e-09	1.59e-07	DOWN
BPIFC	Gene_18814	32.9313	4.75666	61.106	12.8464	3.68329	0.000823966	0.00907209	UP
KCNH5	Gene_19016	56.6104	104.554	8.66696	0.0828947	-3.59258	2.69e-07	1.27e-05	DOWN
ARNTL2	Gene_19299	68.5207	129.698	7.34383	0.0566227	-4.14247	0.000257219	0.00360902	DOWN
ZBTB20	Gene_19392	470.462	894.586	46.3387	0.0517991	-4.27093	1.79e-22	1.53e-18	DOWN
ZNF831	Gene_19404	35.8912	66.0985	5.68385	0.0859906	-3.53968	0.000568071	0.00679413	DOWN
ZNF483	Gene_19703	214.323	407.699	20.9471	0.0513789	-4.28268	1.03e-11	1.96e-09	DOWN
ZMAT3	Gene_19750	243.451	440.508	46.3932	0.105317	-3.24718	9.38e-13	2.43e-10	DOWN
UHMK1	Gene_19895	608.314	1154.7	61.9267	0.0536301	-4.22081	4.02e-23	5.83e-19	DOWN
AQR	Gene_19908	127.924	229.229	26.6189	0.116124	-3.10626	3.97e-09	3.4e-07	DOWN
XK	Gene_19910	70.6277	126.964	14.291	0.112559	-3.15125	4.13e-07	1.81e-05	DOWN
ERMN	Gene_20044	38.8949	76.7486	1.04116	0.0135659	-6.20387	3.16e-10	3.82e-08	DOWN
NCAPH	Gene_20053	23.5934	3.60482	43.5819	12.0899	3.59573	0.000286723	0.00393355	UP
ERAS	Gene_20071	129.375	28.3006	230.449	8.14291	3.02554	1.07e-07	5.81e-06	UP
VILL	Gene_20077	57.2741	8.00025	106.548	13.3181	3.73532	0.000791259	0.00881532	UP
FSD1L	Gene_20385	395.197	709.856	80.5381	0.113457	-3.13978	1.12e-13	3.95e-11	DOWN
SPOPL	Gene_20404	362.746	655.518	69.9749	0.106747	-3.22773	4.95e-14	1.89e-11	DOWN
HSPA12A	Gene_20604	822.51	1507.35	137.67	0.0913327	-3.45272	0.000184151	0.00273884	DOWN
DGKH	Gene_20658	185.437	330.139	40.7355	0.123389	-3.01871	0.000490197	0.00604751	DOWN
SNX13	Gene_20786	293.522	537.492	49.5512	0.0921895	-3.43925	1.44e-14	6.84e-12	DOWN
MBNL3	Gene_20796	231.552	445.464	17.6396	0.0395982	-4.65842	2.06e-20	6.63e-17	DOWN
RGS6	Gene_20865	25.6163	47.9871	3.24558	0.0676345	-3.8861	4.76e-05	0.000915896	DOWN
INO80D	Gene_21002	170.621	318.127	23.1154	0.0726608	-3.78268	9.76e-14	3.54e-11	DOWN
NBEAL1	Gene_21047	1018.45	1872.7	164.195	0.087678	-3.51164	3.65e-19	7.05e-16	DOWN
PLEKHN1	Gene_21094	391.983	53.683	730.283	13.6036	3.76592	1.98e-05	0.000449019	UP
PERM1	Gene_21096	106.588	15.5471	197.63	12.7117	3.66809	0.00079145	0.00881532	UP
PLXNA4	Gene_21098	148.546	275.532	21.5609	0.078252	-3.67573	5.83e-07	2.43e-05	DOWN
FAM129A	Gene_21101	713.188	1292.2	134.172	0.103832	-3.26768	8.39e-08	4.62e-06	DOWN
PAIP2B	Gene_21180	121.058	218.533	23.5818	0.107909	-3.21211	1.35e-09	1.34e-07	DOWN
CCL27	Gene_21344	137.084	28.3219	245.846	8.68044	3.11777	0.000139122	0.00219762	UP
DPY19L3	Gene_21529	555.218	1004.44	105.997	0.105529	-3.24429	1.24e-15	8.14e-13	DOWN
STK32B	Gene_21704	29.5561	57.6221	1.4901	0.0258599	-5.27314	0.000153154	0.00236661	DOWN
SCAI	Gene_21787	111.491	203.199	19.7825	0.0973555	-3.36059	8.73e-10	9.2e-08	DOWN
PAK3	Gene_21858	601.991	1083.46	120.522	0.111238	-3.16827	4.69e-15	2.52e-12	DOWN
BCAN	Gene_21932	79.3843	13.9665	144.802	10.3678	3.37404	0.000164684	0.00250586	UP
RGS11	Gene_22445	1226.82	262.835	2190.8	8.33529	3.05923	1.07e-09	1.08e-07	UP
UBE2C	Gene_22558	38.691	7.87502	69.5069	8.82625	3.1418	4.33e-05	0.000848152	UP
ZKSCAN1	Gene_22565	870.286	1554.48	186.094	0.119715	-3.06233	3.16e-15	1.87e-12	DOWN
FREM2	Gene_22744	488.031	884.777	91.2845	0.103172	-3.27687	5.93e-15	3.13e-12	DOWN
WISP3	Gene_22857	186.548	358.261	14.8354	0.0414096	-4.59389	1.44e-12	3.57e-10	DOWN
ARFGEF3	Gene_22955	1033.19	1914.61	151.777	0.0792728	-3.65703	5.4e-11	8.16e-09	DOWN
GALNT5	Gene_22959	40.5003	77.7953	3.20531	0.0412019	-4.60115	5.89e-05	0.00108864	DOWN
KLHL24	Gene_23010	784.528	1430.88	138.18	0.0965701	-3.37228	2.24e-13	7.14e-11	DOWN
GFPT1	Gene_23110	1698.36	3129.12	267.614	0.0855237	-3.54753	1.77e-20	6.42e-17	DOWN
THRB	Gene_23225	518.636	939.901	97.3711	0.103597	-3.27094	1.51e-15	9.76e-13	DOWN
HIPK2	Gene_23266	383.472	705.388	61.5562	0.0872658	-3.51844	2.19e-16	1.87e-13	DOWN
GNAT1	Gene_23355	220.358	26.5886	414.128	15.5754	3.9612	6.95e-09	5.33e-07	UP
RAB39A	Gene_23498	84.4109	158.099	10.7227	0.0678226	-3.88209	4.27e-09	3.58e-07	DOWN
KBTBD11	Gene_23530	210.245	380.878	39.6112	0.103999	-3.26535	1.84e-12	4.41e-10	DOWN
AGO3	Gene_23559	266.934	500.998	32.87	0.0656091	-3.92996	4.82e-17	5.6e-14	DOWN
KLK1	Gene_23695	20.9774	2.55826	39.3965	15.3997	3.94483	0.000234892	0.00335418	UP
TRHDE	Gene_23718	112.166	201.259	23.0725	0.114641	-3.12481	2.82e-06	8.96e-05	DOWN
NYAP2	Gene_24080	67.4675	124.987	9.94819	0.0795939	-3.6512	4e-08	2.43e-06	DOWN
ACVR1C	Gene_24212	24.7308	48.155	1.30654	0.0271321	-5.20386	2.68e-06	8.62e-05	DOWN
MFAP3L	Gene_24352	71.4633	131.561	11.3652	0.0863869	-3.53304	2.42e-08	1.6e-06	DOWN
LNPEP	Gene_24589	391.605	742.263	40.9464	0.0551643	-4.18012	8.2e-21	3.43e-17	DOWN
ITGAV	Gene_24612	1279.43	2305.68	253.187	0.10981	-3.18691	5.91e-17	6.34e-14	DOWN
TRHR	Gene_24654	301.543	555.829	47.2568	0.0850203	-3.55605	3.88e-08	2.38e-06	DOWN
RAP1GAP2	Gene_24656	479.983	864.075	95.8909	0.110975	-3.17169	2.08e-14	9.15e-12	DOWN
KLHL28	Gene_24684	445.683	796.287	95.0787	0.119402	-3.0661	1.91e-13	6.21e-11	DOWN
LMBRD2	Gene_24748	365.227	665.048	65.4061	0.098348	-3.34596	8.35e-15	4.27e-12	DOWN
HECW2	Gene_25121	98.8373	179.587	18.0877	0.100718	-3.3116	5.5e-09	4.43e-07	DOWN
AFF2	Gene_25154	92.9367	166.852	19.0212	0.114001	-3.13289	1.15e-06	4.27e-05	DOWN
PTPN4	Gene_25227	387.085	688.682	85.4876	0.124132	-3.01005	6e-13	1.69e-10	DOWN
KIAA2018	Gene_25316	459.715	846.164	73.2658	0.0865858	-3.52973	7.04e-17	7.04e-14	DOWN
FAM196A	Gene_25324	76.2468	137.989	14.5044	0.105113	-3.24999	1.72e-05	0.000398359	DOWN
TNRC6B	Gene_25362	46.386	86.8929	5.87904	0.0676585	-3.88559	3.62e-07	1.62e-05	DOWN
SAR1B	Gene_25466	973.386	1747.62	199.15	0.113955	-3.13346	5.46e-16	3.96e-13	DOWN
ARC	Gene_25716	1246.63	259.72	2233.54	8.59981	3.1043	4.4e-06	0.000128667	UP
METTL4	Gene_25733	76.2039	139.848	12.56	0.0898118	-3.47695	1.62e-08	1.13e-06	DOWN
MED12L	Gene_25757	537.817	962.127	113.506	0.117974	-3.08346	2.62e-14	1.07e-11	DOWN
GLRB	Gene_25795	50.6655	94.6454	6.68555	0.0706379	-3.82341	3.1e-05	0.00064462	DOWN
AR	Gene_26018	178.031	324.593	31.4696	0.0969511	-3.3666	7.1e-12	1.4e-09	DOWN
CACUL1	Gene_26110	270.744	487.448	54.0414	0.110866	-3.17311	7.66e-13	2.08e-10	DOWN
RC3H2	Gene_26302	826.633	1485.31	167.957	0.113079	-3.1446	1.1e-15	7.42e-13	DOWN
GPR158	Gene_26308	600.084	1075.49	124.678	0.115927	-3.10871	2.31e-15	1.43e-12	DOWN
TMEM52	Gene_26438	23.4451	2.84588	44.0442	15.4765	3.95201	8.96e-05	0.00153853	UP
PRLR	Gene_26566	582.507	1087.09	77.9239	0.0716812	-3.80226	2.94e-20	8.51e-17	DOWN
TRIP11	Gene_26936	800.002	1486.53	113.47	0.0763318	-3.71157	4.68e-20	1.13e-16	DOWN
HOOK1	Gene_27330	1166.72	2080.22	253.216	0.121726	-3.0383	2.73e-10	3.45e-08	DOWN
ZDBF2	Gene_27467	47.3958	87.6209	7.17063	0.081837	-3.6111	2.36e-06	7.69e-05	DOWN
KCND3	Gene_27603	248.56	453.442	43.679	0.0963276	-3.37591	1.1e-13	3.93e-11	DOWN
SLC23A2	Gene_27833	587.459	1051.04	123.874	0.117858	-3.08488	2.32e-14	1e-11	DOWN
KCNG3	Gene_27890	104.412	198.138	10.6865	0.053935	-4.21263	2.05e-10	2.67e-08	DOWN
LRRC58	Gene_28031	213.596	389.266	37.9255	0.0974282	-3.35952	5.73e-13	1.63e-10	DOWN
SAMD5	Gene_28559	43.3823	79.6916	7.07303	0.0887551	-3.49403	3.93e-06	0.00011734	DOWN
C4A	Gene_28652	180.256	27.6372	332.874	12.0444	3.59029	5.43e-05	0.00101762	UP
ATRX	Gene_29024	2541.96	4555.97	527.948	0.11588	-3.10929	9.75e-17	9.42e-14	DOWN
CSRNP3	Gene_29292	102.619	186.67	18.5682	0.0994707	-3.32958	3.33e-09	2.94e-07	DOWN
TMEM74	Gene_29312	122.124	230.66	13.5887	0.0589124	-4.08529	2.77e-10	3.45e-08	DOWN
RGS9BP	Gene_29438	54.7136	103.65	5.77685	0.055734	-4.1653	5.83e-09	4.69e-07	DOWN
SAP25	Gene_29504	1161.35	229.663	2093.04	9.1135	3.18801	3.36e-16	2.56e-13	UP
ZBTB6	Gene_29588	201.868	367.537	36.1983	0.0984887	-3.3439	2.03e-12	4.79e-10	DOWN
HTR3E	Gene_29794	293.992	570.021	17.963	0.0315129	-4.98791	2.92e-12	6.53e-10	DOWN
KCNB2	Gene_29882	198.325	378.008	18.6413	0.0493145	-4.34184	1.51e-17	1.9e-14	DOWN
SLC2A13	Gene_30111	119.904	216.186	23.6208	0.109261	-3.19415	3.48e-09	3.02e-07	DOWN
ARL5B	Gene_30113	112.431	202.995	21.8666	0.107719	-3.21465	2.12e-09	1.97e-07	DOWN
CALN1	Gene_30115	18.1428	34.9026	1.38296	0.0396234	-4.6575	0.000120874	0.00196392	DOWN
LPP	Gene_30138	98.7289	178.289	19.1691	0.107517	-3.21736	8.78e-09	6.63e-07	DOWN
CLOCK	Gene_30164	363.977	658.576	69.3781	0.105346	-3.2468	2.64e-14	1.07e-11	DOWN
XKR4	Gene_30169	161.798	295.373	28.2231	0.0955507	-3.38759	6.42e-12	1.29e-09	DOWN
KSR2	Gene_30213	208.62	387.705	29.5351	0.0761792	-3.71446	1.01e-14	5.07e-12	DOWN
GUCY1A2	Gene_30225	38.3145	73.1637	3.46528	0.0473634	-4.40008	1.91e-07	9.55e-06	DOWN
EARS2	Gene_30427	83.6827	151.286	16.0797	0.106287	-3.23397	3.9e-07	1.72e-05	DOWN
C10orf12	Gene_30919	256.274	458.82	53.7278	0.1171	-3.09419	5.86e-11	8.76e-09	DOWN
PALM2	Gene_31200	25.4257	50.1827	0.668636	0.013324	-6.22982	2.17e-07	1.06e-05	DOWN
PURB	Gene_31216	224.922	400.004	49.8402	0.124599	-3.00463	5.13e-11	7.79e-09	DOWN
CDH9	Gene_31311	64.9584	116.153	13.7643	0.118502	-3.07701	0.000452751	0.00568182	DOWN
BCL2L14	Gene_31680	46.7613	85.2547	8.26784	0.0969781	-3.3662	3.11e-06	9.74e-05	DOWN
