# Supplementary material for: Comparative Transcriptomic Analysis of the Pituitary Gland between Cattle Breeds Differing in Growth: Yunling Cattle and Leiqiong Cattle
Source: Animals (Basel). 2020 Jul 25;10(8):1271. doi: 10.3390/ani10081271 (PMC7460210; doi:10.3390/ani10081271)
Supplement: Supplementary file 1 [file animals-10-01271-s001.zip › supplementary files/Table S4 Enriched GO terms.xlsx]

## Sheet: 新建文本文档 (2)
ID	Gene Name	Species	GOTERM_BP_ALL
ARL5B	ADP ribosylation factor like GTPase 5B(ARL5B)	Bos taurus	GO:0007154~cell communication,GO:0007165~signal transduction,GO:0007264~small GTPase mediated signal transduction,GO:0009987~cellular process,GO:0023052~signaling,GO:0035556~intracellular signal transduction,GO:0044699~single-organism process,GO:0044700~single organism signaling,GO:0044763~single-organism cellular process,GO:0050789~regulation of biological process,GO:0050794~regulation of cellul…
AFF2	AF4/FMR2 family member 2(AFF2)	Bos taurus	GO:0003008~system process,GO:0006139~nucleobase-containing compound metabolic process,GO:0006725~cellular aromatic compound metabolic process,GO:0006807~nitrogen compound metabolic process,GO:0007610~behavior,GO:0007611~learning or memory,GO:0008152~metabolic process,GO:0009987~cellular process,GO:0010467~gene expression,GO:0010468~regulation of gene expression,GO:0016070~RNA metabolic process,GO…
AFF4	AF4/FMR2 family member 4(AFF4)	Bos taurus	GO:0000003~reproduction,GO:0003006~developmental process involved in reproduction,GO:0007276~gamete generation,GO:0007281~germ cell development,GO:0007283~spermatogenesis,GO:0007286~spermatid development,GO:0009987~cellular process,GO:0019953~sexual reproduction,GO:0022412~cellular process involved in reproduction in multicellular organism,GO:0022414~reproductive process,GO:0030154~cell different…
ARFGEF3	ARFGEF family member 3(ARFGEF3)	Bos taurus	GO:0006793~phosphorus metabolic process,GO:0006796~phosphate-containing compound metabolic process,GO:0007154~cell communication,GO:0007165~signal transduction,GO:0007264~small GTPase mediated signal transduction,GO:0007265~Ras protein signal transduction,GO:0008152~metabolic process,GO:0009892~negative regulation of metabolic process,GO:0009966~regulation of signal transduction,GO:0009987~cellul…
ATRX	ATRX, chromatin remodeler(ATRX)	Bos taurus	GO:0000003~reproduction,GO:0000070~mitotic sister chromatid segregation,GO:0000122~negative regulation of transcription from RNA polymerase II promoter,GO:0000278~mitotic cell cycle,GO:0000280~nuclear division,GO:0000723~telomere maintenance,GO:0000819~sister chromatid segregation,GO:0002064~epithelial cell development,GO:0003006~developmental process involved in reproduction,GO:0006139~nucleobas…
BCL2L14	BCL2 like 14(BCL2L14)	Bos taurus	GO:0006915~apoptotic process,GO:0008219~cell death,GO:0009987~cellular process,GO:0010941~regulation of cell death,GO:0012501~programmed cell death,GO:0042981~regulation of apoptotic process,GO:0043067~regulation of programmed cell death,GO:0044699~single-organism process,GO:0044763~single-organism cellular process,GO:0050789~regulation of biological process,GO:0050794~regulation of cellular proc…
CCL27	C-C motif chemokine ligand 27(CCL27)	Bos taurus	GO:0002376~immune system process,GO:0006928~movement of cell or subcellular component,GO:0006935~chemotaxis,GO:0006955~immune response,GO:0009605~response to external stimulus,GO:0009987~cellular process,GO:0016477~cell migration,GO:0040011~locomotion,GO:0042221~response to chemical,GO:0042330~taxis,GO:0044699~single-organism process,GO:0044763~single-organism cellular process,GO:0048870~cell mot…
CACUL1	CDK2 associated cullin domain 1(CACUL1)	Bos taurus	GO:0000082~G1/S transition of mitotic cell cycle,GO:0000278~mitotic cell cycle,GO:0001932~regulation of protein phosphorylation,GO:0001934~positive regulation of protein phosphorylation,GO:0006464~cellular protein modification process,GO:0006468~protein phosphorylation,GO:0006508~proteolysis,GO:0006511~ubiquitin-dependent protein catabolic process,GO:0006793~phosphorus metabolic process,GO:000679…
CBL	Cbl proto-oncogene(CBL)	Bos taurus	GO:0001932~regulation of protein phosphorylation,GO:0001933~negative regulation of protein phosphorylation,GO:0006464~cellular protein modification process,GO:0006468~protein phosphorylation,GO:0006469~negative regulation of protein kinase activity,GO:0006508~proteolysis,GO:0006511~ubiquitin-dependent protein catabolic process,GO:0006793~phosphorus metabolic process,GO:0006796~phosphate-containin…
ELK4	ELK4, ETS transcription factor(ELK4)	Bos taurus	GO:0000122~negative regulation of transcription from RNA polymerase II promoter,GO:0006139~nucleobase-containing compound metabolic process,GO:0006325~chromatin organization,GO:0006351~transcription, DNA-templated,GO:0006355~regulation of transcription, DNA-templated,GO:0006357~regulation of transcription from RNA polymerase II promoter,GO:0006366~transcription from RNA polymerase II promoter,GO:…
ERAS	ES cell expressed Ras(ERAS)	Bos taurus	GO:0007154~cell communication,GO:0007165~signal transduction,GO:0007264~small GTPase mediated signal transduction,GO:0009987~cellular process,GO:0023052~signaling,GO:0035556~intracellular signal transduction,GO:0044699~single-organism process,GO:0044700~single organism signaling,GO:0044763~single-organism cellular process,GO:0050789~regulation of biological process,GO:0050794~regulation of cellul…
FREM2	FRAS1 related extracellular matrix protein 2(FREM2)	Bos taurus	GO:0002009~morphogenesis of an epithelium,GO:0007154~cell communication,GO:0007275~multicellular organism development,GO:0007423~sensory organ development,GO:0007507~heart development,GO:0009653~anatomical structure morphogenesis,GO:0009888~tissue development,GO:0009987~cellular process,GO:0032501~multicellular organismal process,GO:0032502~developmental process,GO:0043583~ear development,GO:0044…
GNAQ	G protein subunit alpha q(GNAQ)	Bos taurus	GO:0000003~reproduction,GO:0001501~skeletal system development,GO:0001508~action potential,GO:0001932~regulation of protein phosphorylation,GO:0001933~negative regulation of protein phosphorylation,GO:0006464~cellular protein modification process,GO:0006468~protein phosphorylation,GO:0006469~negative regulation of protein kinase activity,GO:0006605~protein targeting,GO:0006606~protein import into…
GNAT1	G protein subunit alpha transducin 1(GNAT1)	Bos taurus	GO:0001654~eye development,GO:0001754~eye photoreceptor cell differentiation,GO:0003008~system process,GO:0007154~cell communication,GO:0007165~signal transduction,GO:0007186~G-protein coupled receptor signaling pathway,GO:0007187~G-protein coupled receptor signaling pathway, coupled to cyclic nucleotide second messenger,GO:0007188~adenylate cyclase-modulating G-protein coupled receptor signaling…
GNB4	G protein subunit beta 4(GNB4)	Bos taurus	GO:0007154~cell communication,GO:0007165~signal transduction,GO:0007275~multicellular organism development,GO:0007399~nervous system development,GO:0007417~central nervous system development,GO:0007420~brain development,GO:0009987~cellular process,GO:0021762~substantia nigra development,GO:0023052~signaling,GO:0030901~midbrain development,GO:0032501~multicellular organismal process,GO:0032502~dev…
GPR158	G protein-coupled receptor 158(GPR158)	Bos taurus	GO:0007009~plasma membrane organization,GO:0007154~cell communication,GO:0007165~signal transduction,GO:0007186~G-protein coupled receptor signaling pathway,GO:0008104~protein localization,GO:0008277~regulation of G-protein coupled receptor protein signaling pathway,GO:0009966~regulation of signal transduction,GO:0009987~cellular process,GO:0010256~endomembrane system organization,GO:0010646~regu…
LANCL3	LanC like 3(LANCL3)	Bos taurus	GO:0007154~cell communication,GO:0007165~signal transduction,GO:0009987~cellular process,GO:0023052~signaling,GO:0044699~single-organism process,GO:0044700~single organism signaling,GO:0044763~single-organism cellular process,GO:0050789~regulation of biological process,GO:0050794~regulation of cellular process,GO:0050896~response to stimulus,GO:0051716~cellular response to stimulus,GO:0065007~bio…
NIP7	NIP7, nucleolar pre-rRNA processing protein(NIP7)	Bos taurus	GO:0006996~organelle organization,GO:0009987~cellular process,GO:0016043~cellular component organization,GO:0022607~cellular component assembly,GO:0022613~ribonucleoprotein complex biogenesis,GO:0022618~ribonucleoprotein complex assembly,GO:0034622~cellular macromolecular complex assembly,GO:0042254~ribosome biogenesis,GO:0042255~ribosome assembly,GO:0042273~ribosomal large subunit biogenesis,GO:…
PERM1	PPARGC1 and ESRR induced regulator, muscle 1(PERM1)	Bos taurus	GO:0006139~nucleobase-containing compound metabolic process,GO:0006351~transcription, DNA-templated,GO:0006355~regulation of transcription, DNA-templated,GO:0006725~cellular aromatic compound metabolic process,GO:0006807~nitrogen compound metabolic process,GO:0008152~metabolic process,GO:0009058~biosynthetic process,GO:0009059~macromolecule biosynthetic process,GO:0009889~regulation of biosynthet…
RAB39A	RAB39A, member RAS oncogene family(RAB39A)	Bos taurus	GO:0001845~phagolysosome assembly,GO:0006810~transport,GO:0006873~cellular ion homeostasis,GO:0006885~regulation of pH,GO:0006897~endocytosis,GO:0006906~vesicle fusion,GO:0006909~phagocytosis,GO:0006996~organelle organization,GO:0007033~vacuole organization,GO:0007040~lysosome organization,GO:0007154~cell communication,GO:0007165~signal transduction,GO:0007264~small GTPase mediated signal transdu…
RAB3C	RAB3C, member RAS oncogene family(RAB3C)	Bos taurus	GO:0002376~immune system process,GO:0006810~transport,GO:0007154~cell communication,GO:0007165~signal transduction,GO:0007264~small GTPase mediated signal transduction,GO:0008104~protein localization,GO:0009987~cellular process,GO:0015031~protein transport,GO:0016192~vesicle-mediated transport,GO:0017157~regulation of exocytosis,GO:0019882~antigen processing and presentation,GO:0023052~signaling,…
RAP1GAP2	RAP1 GTPase activating protein 2(RAP1GAP2)	Bos taurus	GO:0007154~cell communication,GO:0007165~signal transduction,GO:0007275~multicellular organism development,GO:0007399~nervous system development,GO:0008361~regulation of cell size,GO:0009966~regulation of signal transduction,GO:0009987~cellular process,GO:0010646~regulation of cell communication,GO:0010721~negative regulation of cell development,GO:0010975~regulation of neuron projection developm…
SAP25	Sin3A associated protein 25(SAP25)	Bos taurus	GO:0006139~nucleobase-containing compound metabolic process,GO:0006355~regulation of transcription, DNA-templated,GO:0006725~cellular aromatic compound metabolic process,GO:0006807~nitrogen compound metabolic process,GO:0008152~metabolic process,GO:0009058~biosynthetic process,GO:0009059~macromolecule biosynthetic process,GO:0009889~regulation of biosynthetic process,GO:0009987~cellular process,G…
TAOK1	TAO kinase 1(TAOK1)	Bos taurus	GO:0000075~cell cycle checkpoint,GO:0000077~DNA damage checkpoint,GO:0000165~MAPK cascade,GO:0001932~regulation of protein phosphorylation,GO:0001934~positive regulation of protein phosphorylation,GO:0006464~cellular protein modification process,GO:0006468~protein phosphorylation,GO:0006793~phosphorus metabolic process,GO:0006796~phosphate-containing compound metabolic process,GO:0006915~apoptoti…
UHMK1	U2AF homology motif kinase 1(UHMK1)	Bos taurus	GO:0000184~nuclear-transcribed mRNA catabolic process, nonsense-mediated decay,GO:0000375~RNA splicing, via transesterification reactions,GO:0000377~RNA splicing, via transesterification reactions with bulged adenosine as nucleophile,GO:0000381~regulation of alternative mRNA splicing, via spliceosome,GO:0000398~mRNA splicing, via spliceosome,GO:0000956~nuclear-transcribed mRNA catabolic process,G…
XK	X-linked Kx blood group(XK)	Bos taurus	GO:0000902~cell morphogenesis,GO:0000904~cell morphogenesis involved in differentiation,GO:0006873~cellular ion homeostasis,GO:0006874~cellular calcium ion homeostasis,GO:0006875~cellular metal ion homeostasis,GO:0007272~ensheathment of neurons,GO:0007275~multicellular organism development,GO:0007399~nervous system development,GO:0007409~axonogenesis,GO:0007517~muscle organ development,GO:0007519…
ASIC3	acid sensing ion channel subunit 3(ASIC3)	Bos taurus	GO:0003008~system process,GO:0006950~response to stress,GO:0007600~sensory perception,GO:0007606~sensory perception of chemical stimulus,GO:0009266~response to temperature stimulus,GO:0009268~response to pH,GO:0009408~response to heat,GO:0009581~detection of external stimulus,GO:0009582~detection of abiotic stimulus,GO:0009593~detection of chemical stimulus,GO:0009605~response to external stimulu…
ACVR1C	activin A receptor type 1C(ACVR1C)	Bos taurus	GO:0000003~reproduction,GO:0001667~ameboidal-type cell migration,GO:0002021~response to dietary excess,GO:0002790~peptide secretion,GO:0002791~regulation of peptide secretion,GO:0002792~negative regulation of peptide secretion,GO:0006508~proteolysis,GO:0006810~transport,GO:0006915~apoptotic process,GO:0006921~cellular component disassembly involved in execution phase of apoptosis,GO:0006928~movem…
ARC	activity regulated cytoskeleton associated protein(ARC)	Bos taurus	GO:0003002~regionalization,GO:0006928~movement of cell or subcellular component,GO:0006996~organelle organization,GO:0007010~cytoskeleton organization,GO:0007275~multicellular organism development,GO:0007389~pattern specification process,GO:0007492~endoderm development,GO:0009653~anatomical structure morphogenesis,GO:0009888~tissue development,GO:0009952~anterior/posterior pattern specification,G…
AGXT2	alanine--glyoxylate aminotransferase 2(AGXT2)	Bos taurus	GO:0006082~organic acid metabolic process,GO:0006520~cellular amino acid metabolic process,GO:0006522~alanine metabolic process,GO:0006524~alanine catabolic process,GO:0006544~glycine metabolic process,GO:0006545~glycine biosynthetic process,GO:0006807~nitrogen compound metabolic process,GO:0006809~nitric oxide biosynthetic process,GO:0008152~metabolic process,GO:0008652~cellular amino acid biosy…
AR	androgen receptor(AR)	Bos taurus	GO:0000003~reproduction,GO:0000165~MAPK cascade,GO:0000902~cell morphogenesis,GO:0000904~cell morphogenesis involved in differentiation,GO:0001655~urogenital system development,GO:0001701~in utero embryonic development,GO:0001708~cell fate specification,GO:0001763~morphogenesis of a branching structure,GO:0001932~regulation of protein phosphorylation,GO:0001934~positive regulation of protein phos…
AQR	aquarius intron-binding spliceosomal factor(AQR)	Bos taurus	GO:0000375~RNA splicing, via transesterification reactions,GO:0000377~RNA splicing, via transesterification reactions with bulged adenosine as nucleophile,GO:0000398~mRNA splicing, via spliceosome,GO:0006139~nucleobase-containing compound metabolic process,GO:0006396~RNA processing,GO:0006397~mRNA processing,GO:0006725~cellular aromatic compound metabolic process,GO:0006807~nitrogen compound meta…
AGO3	argonaute RISC catalytic component 3(AGO3)	Bos taurus	GO:0006139~nucleobase-containing compound metabolic process,GO:0006401~RNA catabolic process,GO:0006402~mRNA catabolic process,GO:0006412~translation,GO:0006417~regulation of translation,GO:0006518~peptide metabolic process,GO:0006725~cellular aromatic compound metabolic process,GO:0006807~nitrogen compound metabolic process,GO:0008152~metabolic process,GO:0008283~cell proliferation,GO:0009056~ca…
ARNTL2	aryl hydrocarbon receptor nuclear translocator like 2(ARNTL2)	Bos taurus	GO:0006139~nucleobase-containing compound metabolic process,GO:0006351~transcription, DNA-templated,GO:0006355~regulation of transcription, DNA-templated,GO:0006357~regulation of transcription from RNA polymerase II promoter,GO:0006366~transcription from RNA polymerase II promoter,GO:0006725~cellular aromatic compound metabolic process,GO:0006807~nitrogen compound metabolic process,GO:0007623~cir…
BCAN	brevican(BCAN)	Bos taurus	GO:0001501~skeletal system development,GO:0007155~cell adhesion,GO:0007275~multicellular organism development,GO:0007399~nervous system development,GO:0007417~central nervous system development,GO:0007420~brain development,GO:0021537~telencephalon development,GO:0021543~pallium development,GO:0021761~limbic system development,GO:0021766~hippocampus development,GO:0022610~biological adhesion,GO:00…
CDH9	cadherin 9(CDH9)	Bos taurus	GO:0007155~cell adhesion,GO:0007156~homophilic cell adhesion via plasma membrane adhesion molecules,GO:0022610~biological adhesion,GO:0098609~cell-cell adhesion,GO:0098742~cell-cell adhesion via plasma-membrane adhesion molecules,
CLIC5	chloride intracellular channel 5(CLIC5)	Bos taurus	GO:0000902~cell morphogenesis,GO:0000904~cell morphogenesis involved in differentiation,GO:0002021~response to dietary excess,GO:0002024~diet induced thermogenesis,GO:0002064~epithelial cell development,GO:0002065~columnar/cuboidal epithelial cell differentiation,GO:0002066~columnar/cuboidal epithelial cell development,GO:0002093~auditory receptor cell morphogenesis,GO:0003008~system process,GO:0…
CLCN5	chloride voltage-gated channel 5(CLCN5)	Bos taurus	GO:0006810~transport,GO:0006811~ion transport,GO:0006820~anion transport,GO:0006821~chloride transport,GO:0009987~cellular process,GO:0015698~inorganic anion transport,GO:0034220~ion transmembrane transport,GO:0044699~single-organism process,GO:0044763~single-organism cellular process,GO:0044765~single-organism transport,GO:0051179~localization,GO:0051234~establishment of localization,GO:0055085~…
CLOCK	clock circadian regulator(CLOCK)	Bos taurus	GO:0000003~reproduction,GO:0000075~cell cycle checkpoint,GO:0000077~DNA damage checkpoint,GO:0002790~peptide secretion,GO:0002791~regulation of peptide secretion,GO:0006139~nucleobase-containing compound metabolic process,GO:0006351~transcription, DNA-templated,GO:0006355~regulation of transcription, DNA-templated,GO:0006508~proteolysis,GO:0006511~ubiquitin-dependent protein catabolic process,GO:…
COL11A2	collagen type XI alpha 2 chain(COL11A2)	Bos taurus	GO:0001501~skeletal system development,GO:0001894~tissue homeostasis,GO:0002062~chondrocyte differentiation,GO:0007275~multicellular organism development,GO:0009653~anatomical structure morphogenesis,GO:0009887~organ morphogenesis,GO:0009888~tissue development,GO:0009987~cellular process,GO:0030154~cell differentiation,GO:0032501~multicellular organismal process,GO:0032502~developmental process,G…
C4A	complement component 4A(C4A)	Bos taurus	GO:0002250~adaptive immune response,GO:0002252~immune effector process,GO:0002253~activation of immune response,GO:0002376~immune system process,GO:0002443~leukocyte mediated immunity,GO:0002449~lymphocyte mediated immunity,GO:0002455~humoral immune response mediated by circulating immunoglobulin,GO:0002460~adaptive immune response based on somatic recombination of immune receptors built from imm…
CDKL5	cyclin dependent kinase like 5(CDKL5)	Bos taurus	GO:0006464~cellular protein modification process,GO:0006468~protein phosphorylation,GO:0006793~phosphorus metabolic process,GO:0006796~phosphate-containing compound metabolic process,GO:0008152~metabolic process,GO:0009987~cellular process,GO:0016310~phosphorylation,GO:0019538~protein metabolic process,GO:0036211~protein modification process,GO:0043170~macromolecule metabolic process,GO:0043412~m…
CSRNP3	cysteine and serine rich nuclear protein 3(CSRNP3)	Bos taurus	GO:0006793~phosphorus metabolic process,GO:0006796~phosphate-containing compound metabolic process,GO:0006915~apoptotic process,GO:0008152~metabolic process,GO:0008219~cell death,GO:0009892~negative regulation of metabolic process,GO:0009987~cellular process,GO:0010563~negative regulation of phosphorus metabolic process,GO:0010921~regulation of phosphatase activity,GO:0010923~negative regulation …
DGKH	diacylglycerol kinase eta(DGKH)	Bos taurus	GO:0006461~protein complex assembly,GO:0007154~cell communication,GO:0007165~signal transduction,GO:0007186~G-protein coupled receptor signaling pathway,GO:0007205~protein kinase C-activating G-protein coupled receptor signaling pathway,GO:0009987~cellular process,GO:0016043~cellular component organization,GO:0022607~cellular component assembly,GO:0023052~signaling,GO:0035556~intracellular signal…
DPY19L3	dpy-19 like 3 (C. elegans)(DPY19L3)	Bos taurus	GO:0005975~carbohydrate metabolic process,GO:0006464~cellular protein modification process,GO:0006486~protein glycosylation,GO:0008152~metabolic process,GO:0009058~biosynthetic process,GO:0009059~macromolecule biosynthetic process,GO:0009100~glycoprotein metabolic process,GO:0009101~glycoprotein biosynthetic process,GO:0009987~cellular process,GO:0018103~protein C-linked glycosylation,GO:0018193~…
ERMN	ermin(ERMN)	Bos taurus	GO:0000902~cell morphogenesis,GO:0001763~morphogenesis of a branching structure,GO:0006996~organelle organization,GO:0007010~cytoskeleton organization,GO:0007015~actin filament organization,GO:0008360~regulation of cell shape,GO:0009653~anatomical structure morphogenesis,GO:0009987~cellular process,GO:0016043~cellular component organization,GO:0022603~regulation of anatomical structure morphogene…
ESR1	estrogen receptor 1(ESR1)	Bos taurus	GO:0000003~reproduction,GO:0000122~negative regulation of transcription from RNA polymerase II promoter,GO:0001541~ovarian follicle development,GO:0001547~antral ovarian follicle growth,GO:0001655~urogenital system development,GO:0001763~morphogenesis of a branching structure,GO:0002009~morphogenesis of an epithelium,GO:0002064~epithelial cell development,GO:0002376~immune system process,GO:00026…
ETNK1	ethanolamine kinase 1(ETNK1)	Bos taurus	GO:0006629~lipid metabolic process,GO:0006644~phospholipid metabolic process,GO:0006646~phosphatidylethanolamine biosynthetic process,GO:0006650~glycerophospholipid metabolic process,GO:0006793~phosphorus metabolic process,GO:0006796~phosphate-containing compound metabolic process,GO:0008152~metabolic process,GO:0008610~lipid biosynthetic process,GO:0008654~phospholipid biosynthetic process,GO:00…
FAM129A	family with sequence similarity 129 member A(FAM129A)	Bos taurus	GO:0001932~regulation of protein phosphorylation,GO:0001933~negative regulation of protein phosphorylation,GO:0001934~positive regulation of protein phosphorylation,GO:0006412~translation,GO:0006417~regulation of translation,GO:0006464~cellular protein modification process,GO:0006468~protein phosphorylation,GO:0006518~peptide metabolic process,GO:0006793~phosphorus metabolic process,GO:0006796~ph…
FKTN	fukutin(FKTN)	Bos taurus	GO:0000165~MAPK cascade,GO:0001932~regulation of protein phosphorylation,GO:0001933~negative regulation of protein phosphorylation,GO:0005975~carbohydrate metabolic process,GO:0006464~cellular protein modification process,GO:0006468~protein phosphorylation,GO:0006486~protein glycosylation,GO:0006493~protein O-linked glycosylation,GO:0006793~phosphorus metabolic process,GO:0006796~phosphate-contai…
GAL	galanin and GMAP prepropeptide(GAL)	Bos taurus	GO:0001942~hair follicle development,GO:0003008~system process,GO:0006139~nucleobase-containing compound metabolic process,GO:0006351~transcription, DNA-templated,GO:0006355~regulation of transcription, DNA-templated,GO:0006357~regulation of transcription from RNA polymerase II promoter,GO:0006366~transcription from RNA polymerase II promoter,GO:0006725~cellular aromatic compound metabolic proces…
GCNT4	glucosaminyl (N-acetyl) transferase 4, core 2(GCNT4)	Bos taurus	GO:0001655~urogenital system development,GO:0001822~kidney development,GO:0002118~aggressive behavior,GO:0002121~inter-male aggressive behavior,GO:0006575~cellular modified amino acid metabolic process,GO:0006725~cellular aromatic compound metabolic process,GO:0006807~nitrogen compound metabolic process,GO:0007275~multicellular organism development,GO:0007610~behavior,GO:0008152~metabolic process…
GRIN2A	glutamate ionotropic receptor NMDA type subunit 2A(GRIN2A)	Bos taurus	GO:0001964~startle response,GO:0001975~response to amphetamine,GO:0003008~system process,GO:0006584~catecholamine metabolic process,GO:0006725~cellular aromatic compound metabolic process,GO:0006807~nitrogen compound metabolic process,GO:0006915~apoptotic process,GO:0006950~response to stress,GO:0007154~cell communication,GO:0007165~signal transduction,GO:0007166~cell surface receptor signaling p…
GFPT1	glutamine--fructose-6-phosphate transaminase 1(GFPT1)	Bos taurus	GO:0005975~carbohydrate metabolic process,GO:0006002~fructose 6-phosphate metabolic process,GO:0006040~amino sugar metabolic process,GO:0006047~UDP-N-acetylglucosamine metabolic process,GO:0006139~nucleobase-containing compound metabolic process,GO:0006725~cellular aromatic compound metabolic process,GO:0006793~phosphorus metabolic process,GO:0006796~phosphate-containing compound metabolic proces…
EARS2	glutamyl-tRNA synthetase 2, mitochondrial(EARS2)	Bos taurus	GO:0000959~mitochondrial RNA metabolic process,GO:0006082~organic acid metabolic process,GO:0006139~nucleobase-containing compound metabolic process,GO:0006399~tRNA metabolic process,GO:0006412~translation,GO:0006418~tRNA aminoacylation for protein translation,GO:0006424~glutamyl-tRNA aminoacylation,GO:0006518~peptide metabolic process,GO:0006520~cellular amino acid metabolic process,GO:0006725~c…
GLRB	glycine receptor beta(GLRB)	Bos taurus	GO:0000003~reproduction,GO:0001101~response to acid chemical,GO:0001941~postsynaptic membrane organization,GO:0001964~startle response,GO:0003008~system process,GO:0006810~transport,GO:0006811~ion transport,GO:0006820~anion transport,GO:0006821~chloride transport,GO:0007154~cell communication,GO:0007165~signal transduction,GO:0007186~G-protein coupled receptor signaling pathway,GO:0007218~neurope…
GUCY1A2	guanylate cyclase 1 soluble subunit alpha 2(GUCY1A2)	Bos taurus	GO:0006139~nucleobase-containing compound metabolic process,GO:0006140~regulation of nucleotide metabolic process,GO:0006163~purine nucleotide metabolic process,GO:0006164~purine nucleotide biosynthetic process,GO:0006182~cGMP biosynthetic process,GO:0006725~cellular aromatic compound metabolic process,GO:0006753~nucleoside phosphate metabolic process,GO:0006793~phosphorus metabolic process,GO:00…
HIPK2	homeodomain interacting protein kinase 2(HIPK2)	Bos taurus	GO:0000165~MAPK cascade,GO:0001525~angiogenesis,GO:0001568~blood vessel development,GO:0001654~eye development,GO:0001932~regulation of protein phosphorylation,GO:0001934~positive regulation of protein phosphorylation,GO:0001944~vasculature development,GO:0002088~lens development in camera-type eye,GO:0002089~lens morphogenesis in camera-type eye,GO:0003002~regionalization,GO:0003407~neural retin…
HOOK1	hook microtubule tethering protein 1(HOOK1)	Bos taurus	GO:0000003~reproduction,GO:0003006~developmental process involved in reproduction,GO:0006810~transport,GO:0006996~organelle organization,GO:0007032~endosome organization,GO:0007033~vacuole organization,GO:0007034~vacuolar transport,GO:0007040~lysosome organization,GO:0007041~lysosomal transport,GO:0007276~gamete generation,GO:0007281~germ cell development,GO:0007283~spermatogenesis,GO:0007286~spe…
HOOK3	hook microtubule tethering protein 3(HOOK3)	Bos taurus	GO:0000226~microtubule cytoskeleton organization,GO:0006810~transport,GO:0006996~organelle organization,GO:0007010~cytoskeleton organization,GO:0007017~microtubule-based process,GO:0007032~endosome organization,GO:0007033~vacuole organization,GO:0007034~vacuolar transport,GO:0007040~lysosome organization,GO:0007041~lysosomal transport,GO:0007275~multicellular organism development,GO:0007399~nervo…
ITGAV	integrin subunit alpha V(ITGAV)	Bos taurus	GO:0000165~MAPK cascade,GO:0000902~cell morphogenesis,GO:0000904~cell morphogenesis involved in differentiation,GO:0001525~angiogenesis,GO:0001568~blood vessel development,GO:0001704~formation of primary germ layer,GO:0001706~endoderm formation,GO:0001944~vasculature development,GO:0006464~cellular protein modification process,GO:0006468~protein phosphorylation,GO:0006793~phosphorus metabolic pro…
KLHL24	kelch like family member 24(KLHL24)	Bos taurus	GO:0006464~cellular protein modification process,GO:0006810~transport,GO:0006811~ion transport,GO:0007154~cell communication,GO:0007165~signal transduction,GO:0007166~cell surface receptor signaling pathway,GO:0007215~glutamate receptor signaling pathway,GO:0008152~metabolic process,GO:0009966~regulation of signal transduction,GO:0009987~cellular process,GO:0010469~regulation of receptor activity…
KLHL28	kelch like family member 28(KLHL28)	Bos taurus	GO:0006464~cellular protein modification process,GO:0006508~proteolysis,GO:0006511~ubiquitin-dependent protein catabolic process,GO:0008152~metabolic process,GO:0009056~catabolic process,GO:0009057~macromolecule catabolic process,GO:0009987~cellular process,GO:0016567~protein ubiquitination,GO:0019538~protein metabolic process,GO:0019941~modification-dependent protein catabolic process,GO:0030163…
KBTBD11	kelch repeat and BTB domain containing 11(KBTBD11)	Bos taurus	GO:0006464~cellular protein modification process,GO:0008152~metabolic process,GO:0009987~cellular process,GO:0016567~protein ubiquitination,GO:0019538~protein metabolic process,GO:0032446~protein modification by small protein conjugation,GO:0036211~protein modification process,GO:0043170~macromolecule metabolic process,GO:0043412~macromolecule modification,GO:0044237~cellular metabolic process,GO…
KSR2	kinase suppressor of ras 2(KSR2)	Bos taurus	GO:0007154~cell communication,GO:0007165~signal transduction,GO:0009987~cellular process,GO:0023052~signaling,GO:0035556~intracellular signal transduction,GO:0044699~single-organism process,GO:0044700~single organism signaling,GO:0044763~single-organism cellular process,GO:0050789~regulation of biological process,GO:0050794~regulation of cellular process,GO:0050896~response to stimulus,GO:0051716…
LNPEP	leucyl and cystinyl aminopeptidase(LNPEP)	Bos taurus	GO:0003008~system process,GO:0003013~circulatory system process,GO:0006508~proteolysis,GO:0006518~peptide metabolic process,GO:0006807~nitrogen compound metabolic process,GO:0007154~cell communication,GO:0007165~signal transduction,GO:0007166~cell surface receptor signaling pathway,GO:0007167~enzyme linked receptor protein signaling pathway,GO:0007178~transmembrane receptor protein serine/threoni…
LIFR	leukemia inhibitory factor receptor alpha(LIFR)	Bos taurus	GO:0008283~cell proliferation,GO:0008284~positive regulation of cell proliferation,GO:0009987~cellular process,GO:0042127~regulation of cell proliferation,GO:0044699~single-organism process,GO:0048518~positive regulation of biological process,GO:0048522~positive regulation of cellular process,GO:0050789~regulation of biological process,GO:0050794~regulation of cellular process,GO:0065007~biologic…
LPGAT1	lysophosphatidylglycerol acyltransferase 1(LPGAT1)	Bos taurus	GO:0008152~metabolic process,
MAN1A2	mannosidase alpha class 1A member 2(MAN1A2)	Bos taurus	GO:0005975~carbohydrate metabolic process,GO:0006464~cellular protein modification process,GO:0006486~protein glycosylation,GO:0006487~protein N-linked glycosylation,GO:0006491~N-glycan processing,GO:0007275~multicellular organism development,GO:0007585~respiratory gaseous exchange,GO:0008152~metabolic process,GO:0009058~biosynthetic process,GO:0009059~macromolecule biosynthetic process,GO:000910…
MAP3K2	mitogen-activated protein kinase kinase kinase 2(MAP3K2)	Bos taurus	GO:0006139~nucleobase-containing compound metabolic process,GO:0006351~transcription, DNA-templated,GO:0006355~regulation of transcription, DNA-templated,GO:0006725~cellular aromatic compound metabolic process,GO:0006807~nitrogen compound metabolic process,GO:0008152~metabolic process,GO:0009058~biosynthetic process,GO:0009059~macromolecule biosynthetic process,GO:0009605~response to external sti…
MKX	mohawk homeobox(MKX)	Bos taurus	GO:0006139~nucleobase-containing compound metabolic process,GO:0006355~regulation of transcription, DNA-templated,GO:0006725~cellular aromatic compound metabolic process,GO:0006807~nitrogen compound metabolic process,GO:0008152~metabolic process,GO:0009058~biosynthetic process,GO:0009059~macromolecule biosynthetic process,GO:0009889~regulation of biosynthetic process,GO:0009987~cellular process,G…
MBNL3	muscleblind like splicing regulator 3(MBNL3)	Bos taurus	GO:0006139~nucleobase-containing compound metabolic process,GO:0006725~cellular aromatic compound metabolic process,GO:0006807~nitrogen compound metabolic process,GO:0008152~metabolic process,GO:0009987~cellular process,GO:0010467~gene expression,GO:0010468~regulation of gene expression,GO:0016070~RNA metabolic process,GO:0019219~regulation of nucleobase-containing compound metabolic process,GO:0…
NYAP2	neuronal tyrosine-phosphorylated phosphoinositide-3-kinase adaptor 2(NYAP2)	Bos taurus	GO:0000902~cell morphogenesis,GO:0007154~cell communication,GO:0007165~signal transduction,GO:0007275~multicellular organism development,GO:0007399~nervous system development,GO:0009653~anatomical structure morphogenesis,GO:0009987~cellular process,GO:0014065~phosphatidylinositol 3-kinase signaling,GO:0016043~cellular component organization,GO:0022008~neurogenesis,GO:0023052~signaling,GO:0030030~…
NPY	neuropeptide Y(NPY)	Bos taurus	GO:0003008~system process,GO:0003013~circulatory system process,GO:0007154~cell communication,GO:0007165~signal transduction,GO:0007186~G-protein coupled receptor signaling pathway,GO:0007218~neuropeptide signaling pathway,GO:0007267~cell-cell signaling,GO:0007275~multicellular organism development,GO:0007399~nervous system development,GO:0007417~central nervous system development,GO:0007420~brai…
NEXN	nexilin F-actin binding protein(NEXN)	Bos taurus	GO:0006928~movement of cell or subcellular component,GO:0006996~organelle organization,GO:0007275~multicellular organism development,GO:0007507~heart development,GO:0009888~tissue development,GO:0009987~cellular process,GO:0014706~striated muscle tissue development,GO:0016043~cellular component organization,GO:0030154~cell differentiation,GO:0030334~regulation of cell migration,GO:0032501~multice…
NCAPH	non-SMC condensin I complex subunit H(NCAPH)	Bos taurus	GO:0000070~mitotic sister chromatid segregation,GO:0000278~mitotic cell cycle,GO:0000280~nuclear division,GO:0000819~sister chromatid segregation,GO:0006323~DNA packaging,GO:0006996~organelle organization,GO:0007049~cell cycle,GO:0007059~chromosome segregation,GO:0007067~mitotic nuclear division,GO:0007076~mitotic chromosome condensation,GO:0009987~cellular process,GO:0016043~cellular component o…
PAK3	p21 (RAC1) activated kinase 3(PAK3)	Bos taurus	GO:0000902~cell morphogenesis,GO:0000904~cell morphogenesis involved in differentiation,GO:0006461~protein complex assembly,GO:0006996~organelle organization,GO:0007010~cytoskeleton organization,GO:0007015~actin filament organization,GO:0007275~multicellular organism development,GO:0007399~nervous system development,GO:0007409~axonogenesis,GO:0008064~regulation of actin polymerization or depolyme…
PALM2	paralemmin 2(PALM2)	Bos taurus	GO:0000902~cell morphogenesis,GO:0008360~regulation of cell shape,GO:0009653~anatomical structure morphogenesis,GO:0009987~cellular process,GO:0016043~cellular component organization,GO:0022603~regulation of anatomical structure morphogenesis,GO:0022604~regulation of cell morphogenesis,GO:0032502~developmental process,GO:0032989~cellular component morphogenesis,GO:0044699~single-organism process,…
PLCXD3	phosphatidylinositol specific phospholipase C X domain containing 3(PLCXD3)	Bos taurus	GO:0006629~lipid metabolic process,GO:0007154~cell communication,GO:0007165~signal transduction,GO:0008152~metabolic process,GO:0009056~catabolic process,GO:0009987~cellular process,GO:0016042~lipid catabolic process,GO:0023052~signaling,GO:0044238~primary metabolic process,GO:0044699~single-organism process,GO:0044700~single organism signaling,GO:0044710~single-organism metabolic process,GO:0044…
PLXNA4	plexin A4(PLXNA4)	Bos taurus	GO:0000902~cell morphogenesis,GO:0000904~cell morphogenesis involved in differentiation,GO:0001558~regulation of cell growth,GO:0006928~movement of cell or subcellular component,GO:0006935~chemotaxis,GO:0007154~cell communication,GO:0007165~signal transduction,GO:0007166~cell surface receptor signaling pathway,GO:0007275~multicellular organism development,GO:0007399~nervous system development,GO:…
PAIP2B	poly(A) binding protein interacting protein 2B(PAIP2B)	Bos taurus	GO:0006412~translation,GO:0006413~translational initiation,GO:0006417~regulation of translation,GO:0006446~regulation of translational initiation,GO:0006518~peptide metabolic process,GO:0006807~nitrogen compound metabolic process,GO:0008152~metabolic process,GO:0009058~biosynthetic process,GO:0009059~macromolecule biosynthetic process,GO:0009889~regulation of biosynthetic process,GO:0009890~negat…
GALNT5	polypeptide N-acetylgalactosaminyltransferase 5(GALNT5)	Bos taurus	GO:0005975~carbohydrate metabolic process,GO:0006464~cellular protein modification process,GO:0006486~protein glycosylation,GO:0008152~metabolic process,GO:0009058~biosynthetic process,GO:0009059~macromolecule biosynthetic process,GO:0009100~glycoprotein metabolic process,GO:0009101~glycoprotein biosynthetic process,GO:0009987~cellular process,GO:0019538~protein metabolic process,GO:0034645~cellu…
KCNB2	potassium voltage-gated channel subfamily B member 2(KCNB2)	Bos taurus	GO:0006461~protein complex assembly,GO:0006605~protein targeting,GO:0006612~protein targeting to membrane,GO:0006810~transport,GO:0006811~ion transport,GO:0006812~cation transport,GO:0006813~potassium ion transport,GO:0006886~intracellular protein transport,GO:0007009~plasma membrane organization,GO:0008104~protein localization,GO:0009987~cellular process,GO:0010256~endomembrane system organizati…
KCND3	potassium voltage-gated channel subfamily D member 3(KCND3)	Bos taurus	GO:0006461~protein complex assembly,GO:0006810~transport,GO:0006811~ion transport,GO:0006812~cation transport,GO:0006813~potassium ion transport,GO:0009987~cellular process,GO:0015672~monovalent inorganic cation transport,GO:0016043~cellular component organization,GO:0022607~cellular component assembly,GO:0030001~metal ion transport,GO:0034220~ion transmembrane transport,GO:0042391~regulation of …
KCNH5	potassium voltage-gated channel subfamily H member 5(KCNH5)	Bos taurus	GO:0000278~mitotic cell cycle,GO:0007049~cell cycle,GO:0007346~regulation of mitotic cell cycle,GO:0009987~cellular process,GO:0010389~regulation of G2/M transition of mitotic cell cycle,GO:0010564~regulation of cell cycle process,GO:0022402~cell cycle process,GO:0042391~regulation of membrane potential,GO:0044699~single-organism process,GO:0044763~single-organism cellular process,GO:0044770~cell…
PRLR	prolactin receptor(PRLR)	Bos taurus	GO:0000003~reproduction,GO:0001655~urogenital system development,GO:0001932~regulation of protein phosphorylation,GO:0001934~positive regulation of protein phosphorylation,GO:0003006~developmental process involved in reproduction,GO:0006461~protein complex assembly,GO:0006464~cellular protein modification process,GO:0006468~protein phosphorylation,GO:0006793~phosphorus metabolic process,GO:000679…
PROX1	prospero homeobox 1(PROX1)	Bos taurus	GO:0000075~cell cycle checkpoint,GO:0000079~regulation of cyclin-dependent protein serine/threonine kinase activity,GO:0000122~negative regulation of transcription from RNA polymerase II promoter,GO:0000902~cell morphogenesis,GO:0000904~cell morphogenesis involved in differentiation,GO:0001568~blood vessel development,GO:0001654~eye development,GO:0001655~urogenital system development,GO:0001667~…
PURB	purine rich element binding protein B(PURB)	Bos taurus	GO:0008283~cell proliferation,GO:0009987~cellular process,GO:0030154~cell differentiation,GO:0044699~single-organism process,GO:0044763~single-organism cellular process,GO:0048869~cellular developmental process,
RGS11	regulator of G-protein signaling 11(RGS11)	Bos taurus	GO:0007154~cell communication,GO:0007165~signal transduction,GO:0007186~G-protein coupled receptor signaling pathway,GO:0009987~cellular process,GO:0023052~signaling,GO:0035556~intracellular signal transduction,GO:0044699~single-organism process,GO:0044700~single organism signaling,GO:0044763~single-organism cellular process,GO:0050789~regulation of biological process,GO:0050794~regulation of cel…
RGS6	regulator of G-protein signaling 6(RGS6)	Bos taurus	GO:0007154~cell communication,GO:0007165~signal transduction,GO:0007186~G-protein coupled receptor signaling pathway,GO:0009987~cellular process,GO:0023052~signaling,GO:0044699~single-organism process,GO:0044700~single organism signaling,GO:0044763~single-organism cellular process,GO:0050789~regulation of biological process,GO:0050794~regulation of cellular process,GO:0050896~response to stimulus…
RGS9BP	regulator of G-protein signaling 9 binding protein(RGS9BP)	Bos taurus	GO:0003008~system process,GO:0007154~cell communication,GO:0007165~signal transduction,GO:0007186~G-protein coupled receptor signaling pathway,GO:0007600~sensory perception,GO:0007601~visual perception,GO:0008277~regulation of G-protein coupled receptor protein signaling pathway,GO:0009314~response to radiation,GO:0009416~response to light stimulus,GO:0009581~detection of external stimulus,GO:000…
RRP1	ribosomal RNA processing 1(RRP1)	Bos taurus	GO:0006139~nucleobase-containing compound metabolic process,GO:0006364~rRNA processing,GO:0006396~RNA processing,GO:0006725~cellular aromatic compound metabolic process,GO:0006807~nitrogen compound metabolic process,GO:0008152~metabolic process,GO:0009987~cellular process,GO:0010467~gene expression,GO:0016070~RNA metabolic process,GO:0016072~rRNA metabolic process,GO:0022613~ribonucleoprotein com…
RRP9	ribosomal RNA processing 9, small subunit (SSU) processome component, homolog (yeast)(RRP9)	Bos taurus	GO:0006139~nucleobase-containing compound metabolic process,GO:0006364~rRNA processing,GO:0006396~RNA processing,GO:0006725~cellular aromatic compound metabolic process,GO:0006807~nitrogen compound metabolic process,GO:0008152~metabolic process,GO:0009987~cellular process,GO:0010467~gene expression,GO:0016070~RNA metabolic process,GO:0016072~rRNA metabolic process,GO:0022613~ribonucleoprotein com…
RC3H2	ring finger and CCCH-type domains 2(RC3H2)	Bos taurus	GO:0000209~protein polyubiquitination,GO:0001775~cell activation,GO:0001776~leukocyte homeostasis,GO:0001782~B cell homeostasis,GO:0002252~immune effector process,GO:0002260~lymphocyte homeostasis,GO:0002263~cell activation involved in immune response,GO:0002285~lymphocyte activation involved in immune response,GO:0002286~T cell activation involved in immune response,GO:0002287~alpha-beta T cell …
RNF125	ring finger protein 125(RNF125)	Bos taurus	GO:0000209~protein polyubiquitination,GO:0006464~cellular protein modification process,GO:0006508~proteolysis,GO:0006511~ubiquitin-dependent protein catabolic process,GO:0008152~metabolic process,GO:0009056~catabolic process,GO:0009057~macromolecule catabolic process,GO:0009893~positive regulation of metabolic process,GO:0009894~regulation of catabolic process,GO:0009896~positive regulation of ca…
SGCA	sarcoglycan alpha(SGCA)	Bos taurus	GO:0003008~system process,GO:0003012~muscle system process,GO:0009987~cellular process,GO:0016043~cellular component organization,GO:0032501~multicellular organismal process,GO:0061024~membrane organization,GO:0071840~cellular component organization or biogenesis,
SAR1B	secretion associated Ras related GTPase 1B(SAR1B)	Bos taurus	GO:0006810~transport,GO:0006886~intracellular protein transport,GO:0008104~protein localization,GO:0015031~protein transport,GO:0016192~vesicle-mediated transport,GO:0033036~macromolecule localization,GO:0034613~cellular protein localization,GO:0045184~establishment of protein localization,GO:0046907~intracellular transport,GO:0051179~localization,GO:0051234~establishment of localization,GO:00516…
SESN3	sestrin 3(SESN3)	Bos taurus	GO:0001101~response to acid chemical,GO:0006950~response to stress,GO:0006979~response to oxidative stress,GO:0007154~cell communication,GO:0007165~signal transduction,GO:0009719~response to endogenous stimulus,GO:0009725~response to hormone,GO:0009966~regulation of signal transduction,GO:0009968~negative regulation of signal transduction,GO:0009987~cellular process,GO:0010033~response to organic…
SLC2A13	solute carrier family 2 member 13(SLC2A13)	Bos taurus	GO:0006810~transport,GO:0008643~carbohydrate transport,GO:0008645~hexose transport,GO:0009987~cellular process,GO:0015749~monosaccharide transport,GO:0015758~glucose transport,GO:0034219~carbohydrate transmembrane transport,GO:0035428~hexose transmembrane transport,GO:0044699~single-organism process,GO:0044763~single-organism cellular process,GO:0044765~single-organism transport,GO:0046323~glucos…
SLC23A2	solute carrier family 23 member 2(SLC23A2)	Bos taurus	GO:0006810~transport,GO:0006811~ion transport,GO:0006820~anion transport,GO:0015711~organic anion transport,GO:0015882~L-ascorbic acid transport,GO:0044699~single-organism process,GO:0044765~single-organism transport,GO:0046942~carboxylic acid transport,GO:0051179~localization,GO:0051180~vitamin transport,GO:0051234~establishment of localization,GO:0070633~transepithelial transport,GO:0070904~tra…
SLC38A1	solute carrier family 38 member 1(SLC38A1)	Bos taurus	GO:0006810~transport,GO:0006811~ion transport,GO:0006820~anion transport,GO:0006865~amino acid transport,GO:0006867~asparagine transport,GO:0006868~glutamine transport,GO:0015711~organic anion transport,GO:0015802~basic amino acid transport,GO:0015804~neutral amino acid transport,GO:0015817~histidine transport,GO:0044699~single-organism process,GO:0044765~single-organism transport,GO:0046942~carb…
SLC38A3	solute carrier family 38 member 3(SLC38A3)	Bos taurus	GO:0006139~nucleobase-containing compound metabolic process,GO:0006351~transcription, DNA-templated,GO:0006355~regulation of transcription, DNA-templated,GO:0006357~regulation of transcription from RNA polymerase II promoter,GO:0006366~transcription from RNA polymerase II promoter,GO:0006725~cellular aromatic compound metabolic process,GO:0006807~nitrogen compound metabolic process,GO:0006810~tra…
SLC9A7	solute carrier family 9 member A7(SLC9A7)	Bos taurus	GO:0006810~transport,GO:0006811~ion transport,GO:0006812~cation transport,GO:0006813~potassium ion transport,GO:0006814~sodium ion transport,GO:0006873~cellular ion homeostasis,GO:0006885~regulation of pH,GO:0009987~cellular process,GO:0015672~monovalent inorganic cation transport,GO:0019725~cellular homeostasis,GO:0030001~metal ion transport,GO:0030003~cellular cation homeostasis,GO:0030004~cell…
SPOPL	speckle type BTB/POZ protein like(SPOPL)	Bos taurus	GO:0006464~cellular protein modification process,GO:0006508~proteolysis,GO:0006511~ubiquitin-dependent protein catabolic process,GO:0008152~metabolic process,GO:0009056~catabolic process,GO:0009057~macromolecule catabolic process,GO:0009892~negative regulation of metabolic process,GO:0009987~cellular process,GO:0010498~proteasomal protein catabolic process,GO:0010605~negative regulation of macrom…
SCAI	suppressor of cancer cell invasion(SCAI)	Bos taurus	GO:0006139~nucleobase-containing compound metabolic process,GO:0006351~transcription, DNA-templated,GO:0006725~cellular aromatic compound metabolic process,GO:0006807~nitrogen compound metabolic process,GO:0006928~movement of cell or subcellular component,GO:0007154~cell communication,GO:0007165~signal transduction,GO:0007264~small GTPase mediated signal transduction,GO:0007265~Ras protein signal…
SUSD2	sushi domain containing 2(SUSD2)	Bos taurus	GO:0002376~immune system process,GO:0006955~immune response,GO:0007049~cell cycle,GO:0009987~cellular process,GO:0010564~regulation of cell cycle process,GO:0010948~negative regulation of cell cycle process,GO:0022402~cell cycle process,GO:0044699~single-organism process,GO:0044763~single-organism cellular process,GO:0044770~cell cycle phase transition,GO:0044843~cell cycle G1/S phase transition,…
STXBP5L	syntaxin binding protein 5 like(STXBP5L)	Bos taurus	GO:0002790~peptide secretion,GO:0002791~regulation of peptide secretion,GO:0002792~negative regulation of peptide secretion,GO:0006810~transport,GO:0007154~cell communication,GO:0007267~cell-cell signaling,GO:0008104~protein localization,GO:0009306~protein secretion,GO:0009914~hormone transport,GO:0009987~cellular process,GO:0010646~regulation of cell communication,GO:0010648~negative regulation …
TNKS	tankyrase(TNKS)	Bos taurus	GO:0000070~mitotic sister chromatid segregation,GO:0000209~protein polyubiquitination,GO:0000226~microtubule cytoskeleton organization,GO:0000278~mitotic cell cycle,GO:0000280~nuclear division,GO:0000723~telomere maintenance,GO:0000819~sister chromatid segregation,GO:0005975~carbohydrate metabolic process,GO:0006139~nucleobase-containing compound metabolic process,GO:0006259~DNA metabolic process…
THRB	thyroid hormone receptor beta(THRB)	Bos taurus	GO:0000003~reproduction,GO:0000122~negative regulation of transcription from RNA polymerase II promoter,GO:0003008~system process,GO:0003013~circulatory system process,GO:0006139~nucleobase-containing compound metabolic process,GO:0006351~transcription, DNA-templated,GO:0006355~regulation of transcription, DNA-templated,GO:0006357~regulation of transcription from RNA polymerase II promoter,GO:000…
TRHDE	thyrotropin releasing hormone degrading enzyme(TRHDE)	Bos taurus	GO:0003008~system process,GO:0003013~circulatory system process,GO:0006508~proteolysis,GO:0006518~peptide metabolic process,GO:0006807~nitrogen compound metabolic process,GO:0007154~cell communication,GO:0007165~signal transduction,GO:0007267~cell-cell signaling,GO:0008015~blood circulation,GO:0008152~metabolic process,GO:0008217~regulation of blood pressure,GO:0009056~catabolic process,GO:000998…
TRHR	thyrotropin releasing hormone receptor(TRHR)	Bos taurus	GO:0007154~cell communication,GO:0007165~signal transduction,GO:0007186~G-protein coupled receptor signaling pathway,GO:0009987~cellular process,GO:0023052~signaling,GO:0044699~single-organism process,GO:0044700~single organism signaling,GO:0044763~single-organism cellular process,GO:0050789~regulation of biological process,GO:0050794~regulation of cellular process,GO:0050896~response to stimulus…
TMEM74	transmembrane protein 74(TMEM74)	Bos taurus	GO:0006914~autophagy,GO:0009987~cellular process,
TNRC6B	trinucleotide repeat containing 6B(TNRC6B)	Bos taurus	GO:0000288~nuclear-transcribed mRNA catabolic process, deadenylation-dependent decay,GO:0000289~nuclear-transcribed mRNA poly(A) tail shortening,GO:0000956~nuclear-transcribed mRNA catabolic process,GO:0006139~nucleobase-containing compound metabolic process,GO:0006401~RNA catabolic process,GO:0006402~mRNA catabolic process,GO:0006412~translation,GO:0006417~regulation of translation,GO:0006518~pe…
UBE2C	ubiquitin conjugating enzyme E2 C(UBE2C)	Bos taurus	GO:0000070~mitotic sister chromatid segregation,GO:0000079~regulation of cyclin-dependent protein serine/threonine kinase activity,GO:0000209~protein polyubiquitination,GO:0000278~mitotic cell cycle,GO:0000280~nuclear division,GO:0000819~sister chromatid segregation,GO:0001932~regulation of protein phosphorylation,GO:0001933~negative regulation of protein phosphorylation,GO:0006461~protein comple…
VILL	villin like(VILL)	Bos taurus	GO:0006996~organelle organization,GO:0007010~cytoskeleton organization,GO:0009987~cellular process,GO:0016043~cellular component organization,GO:0071840~cellular component organization or biogenesis,
ZBTB20	zinc finger and BTB domain containing 20(ZBTB20)	Bos taurus	GO:0001816~cytokine production,GO:0001817~regulation of cytokine production,GO:0001819~positive regulation of cytokine production,GO:0032479~regulation of type I interferon production,GO:0032481~positive regulation of type I interferon production,GO:0032501~multicellular organismal process,GO:0032606~type I interferon production,GO:0032608~interferon-beta production,GO:0032635~interleukin-6 produ…
ZBTB6	zinc finger and BTB domain containing 6(ZBTB6)	Bos taurus	GO:0006139~nucleobase-containing compound metabolic process,GO:0006351~transcription, DNA-templated,GO:0006355~regulation of transcription, DNA-templated,GO:0006725~cellular aromatic compound metabolic process,GO:0006807~nitrogen compound metabolic process,GO:0008152~metabolic process,GO:0009058~biosynthetic process,GO:0009059~macromolecule biosynthetic process,GO:0009889~regulation of biosynthet…
ZMAT3	zinc finger matrin-type 3(ZMAT3)	Bos taurus	GO:0006810~transport,GO:0006915~apoptotic process,GO:0006950~response to stress,GO:0006974~cellular response to DNA damage stimulus,GO:0007154~cell communication,GO:0007165~signal transduction,GO:0008104~protein localization,GO:0008219~cell death,GO:0009987~cellular process,GO:0012501~programmed cell death,GO:0015031~protein transport,GO:0023052~signaling,GO:0033036~macromolecule localization,GO:…
ZNF483	zinc finger protein 483(ZNF483)	Bos taurus	GO:0006139~nucleobase-containing compound metabolic process,GO:0006351~transcription, DNA-templated,GO:0006355~regulation of transcription, DNA-templated,GO:0006725~cellular aromatic compound metabolic process,GO:0006807~nitrogen compound metabolic process,GO:0008152~metabolic process,GO:0009058~biosynthetic process,GO:0009059~macromolecule biosynthetic process,GO:0009889~regulation of biosynthet…
ZNF699	zinc finger protein 699(ZNF699)	Bos taurus	GO:0006139~nucleobase-containing compound metabolic process,GO:0006355~regulation of transcription, DNA-templated,GO:0006725~cellular aromatic compound metabolic process,GO:0006807~nitrogen compound metabolic process,GO:0008152~metabolic process,GO:0009058~biosynthetic process,GO:0009059~macromolecule biosynthetic process,GO:0009889~regulation of biosynthetic process,GO:0009987~cellular process,G…
ZNF81	zinc finger protein 81(ZNF81)	Bos taurus	GO:0006139~nucleobase-containing compound metabolic process,GO:0006355~regulation of transcription, DNA-templated,GO:0006725~cellular aromatic compound metabolic process,GO:0006807~nitrogen compound metabolic process,GO:0008152~metabolic process,GO:0009058~biosynthetic process,GO:0009059~macromolecule biosynthetic process,GO:0009889~regulation of biosynthetic process,GO:0009987~cellular process,G…
ZNF831	zinc finger protein 831(ZNF831)	Bos taurus	GO:0006139~nucleobase-containing compound metabolic process,GO:0006351~transcription, DNA-templated,GO:0006355~regulation of transcription, DNA-templated,GO:0006366~transcription from RNA polymerase II promoter,GO:0006725~cellular aromatic compound metabolic process,GO:0006807~nitrogen compound metabolic process,GO:0007154~cell communication,GO:0007165~signal transduction,GO:0007275~multicellular…
ZKSCAN1	zinc finger with KRAB and SCAN domains 1(ZKSCAN1)	Bos taurus	GO:0006139~nucleobase-containing compound metabolic process,GO:0006351~transcription, DNA-templated,GO:0006725~cellular aromatic compound metabolic process,GO:0006807~nitrogen compound metabolic process,GO:0008152~metabolic process,GO:0009058~biosynthetic process,GO:0009059~macromolecule biosynthetic process,GO:0009987~cellular process,GO:0010467~gene expression,GO:0016070~RNA metabolic process,G…
