# Supplementary material for: Comparative Transcriptomic Analysis of the Pituitary Gland between Cattle Breeds Differing in Growth: Yunling Cattle and Leiqiong Cattle
Source: Animals (Basel). 2020 Jul 25;10(8):1271. doi: 10.3390/ani10081271 (PMC7460210; doi:10.3390/ani10081271)
Supplement: Supplementary file 1 [file animals-10-01271-s001.zip › supplementary files/Table S5 Enriched KEGG pathways.xlsx]

## Sheet: KKKK
ID	Description	GeneRatio	BgRatio	pvalue	p.adjust	qvalue	ENTREZID	Count
bta04724	Glutamatergic synapse	5/61	113/8744	0.00110295	0.152207	0.145125	527491/525962/524212/326576/536654	5
bta04961	Endocrine and other factor-regulated calcium reabsorption	3/61	50/8744	0.00501603	0.234799	0.223874	407238/536654/493738	3
bta04713	Circadian entrainment	4/61	100/8744	0.00510433	0.234799	0.223874	525962/524212/536654/613600	4
bta04919	Thyroid hormone signaling pathway	4/61	118/8744	0.00910421	0.276625	0.263754	407238/788329/281875/538979	4
bta04080	Neuroactive ligand-receptor interaction	7/61	363/8744	0.0127173	0.276625	0.263754	504216/524212/280799/788329/281549/281198/281422	7
bta04614	Renin-angiotensin system	2/61	26/8744	0.0139718	0.276625	0.263754	493738/521633	2
bta04728	Dopaminergic synapse	4/61	134/8744	0.0140317	0.276625	0.263754	525962/524212/536654/100300400	4
bta00512	Mucin type O-glycan biosynthesis	2/61	31/8744	0.0195504	0.33567	0.320052	782825/504711	2
bta04540	Gap junction	3/61	90/8744	0.0247115	0.33567	0.320052	504592/536654/613600	3
bta04727	GABAergic synapse	3/61	91/8744	0.0254297	0.33567	0.320052	527491/525962/326576	3
bta00250	Alanine, aspartate and glutamate metabolism	2/61	37/8744	0.0272652	0.33567	0.320052	521553/281779	2
bta05017	Spinocerebellar ataxia	3/61	96/8744	0.0291887	0.33567	0.320052	524212/536654/539739	3
bta00564	Glycerophospholipid metabolism	3/61	104/8744	0.035783	0.37985	0.362176	541208/540705/537533	3
bta04730	Long-term depression	2/61	60/8744	0.0654775	0.638983	0.609252	536654/613600	2
bta04720	Long-term potentiation	2/61	69/8744	0.0834391	0.638983	0.609252	524212/536654	2
bta05031	Amphetamine addiction	2/61	69/8744	0.0834391	0.638983	0.609252	524212/519403	2
bta04014	Ras signaling pathway	4/61	242/8744	0.0880003	0.638983	0.609252	525962/524212/534526/617325	4
bta04924	Renin secretion	2/61	72/8744	0.0897281	0.638983	0.609252	536654/613600	2
bta05412	Arrhythmogenic right ventricular cardiomyopathy (ARVC)	2/61	76/8744	0.0983245	0.638983	0.609252	541308/281875	2
bta04115	p53 signaling pathway	2/61	77/8744	0.100509	0.638983	0.609252	515914/538512	2
bta04917	Prolactin signaling pathway	2/61	83/8744	0.113895	0.638983	0.609252	407238/281422	2
bta04012	ErbB signaling pathway	2/61	84/8744	0.11617	0.638983	0.609252	527418/534526	2
bta04512	ECM-receptor interaction	2/61	89/8744	0.127713	0.638983	0.609252	527601/281875	2
bta05322	Systemic lupus erythematosus	3/61	182/8744	0.133604	0.638983	0.609252	524212/517356/280678	3
bta04610	Complement and coagulation cascades	2/61	92/8744	0.134766	0.638983	0.609252	517356/280678	2
bta05410	Hypertrophic cardiomyopathy (HCM)	2/61	92/8744	0.134766	0.638983	0.609252	541308/281875	2
bta04912	GnRH signaling pathway	2/61	93/8744	0.137137	0.638983	0.609252	504592/536654	2
bta04970	Salivary secretion	2/61	93/8744	0.137137	0.638983	0.609252	536654/613600	2
bta04964	Proximal tubule bicarbonate reclamation	1/61	22/8744	0.1429	0.638983	0.609252	326576	1
bta00515	Mannose type O-glycan biosynthesis	1/61	23/8744	0.148894	0.638983	0.609252	536891	1
bta04070	Phosphatidylinositol signaling system	2/61	99/8744	0.151551	0.638983	0.609252	537790/537533	2
bta05414	Dilated cardiomyopathy (DCM)	2/61	99/8744	0.151551	0.638983	0.609252	541308/281875	2
bta04750	Inflammatory mediator regulation of TRP channels	2/61	103/8744	0.161323	0.638983	0.609252	789132/536654	2
bta04020	Calcium signaling pathway	3/61	202/8744	0.166504	0.638983	0.609252	524212/536654/281549	3
bta04977	Vitamin digestion and absorption	1/61	26/8744	0.166631	0.638983	0.609252	505492	1
bta05205	Proteoglycans in cancer	3/61	205/8744	0.171637	0.638983	0.609252	527418/407238/281875	3
bta04744	Phototransduction	1/61	27/8744	0.172462	0.638983	0.609252	281794	1
bta04060	Cytokine-cytokine receptor interaction	4/61	323/8744	0.187806	0.638983	0.609252	539504/101902682/536380/281422	4
bta04725	Cholinergic synapse	2/61	114/8744	0.188748	0.638983	0.609252	525962/536654	2
bta04726	Serotonergic synapse	2/61	116/8744	0.193805	0.638983	0.609252	525962/536654	2
bta04710	Circadian rhythm	1/61	31/8744	0.195388	0.638983	0.609252	100300400	1
bta05146	Amoebiasis	2/61	117/8744	0.196341	0.638983	0.609252	536654/517356	2
bta05020	Prion diseases	1/61	32/8744	0.201021	0.638983	0.609252	517356	1
bta04611	Platelet activation	2/61	121/8744	0.206526	0.638983	0.609252	536654/613600	2
bta05034	Alcoholism	3/61	229/8744	0.214209	0.638983	0.609252	525962/504216/524212	3
bta05170	Human immunodeficiency virus 1 infection	3/61	234/8744	0.223365	0.638983	0.609252	525962/536654/534526	3
bta04270	Vascular smooth muscle contraction	2/61	133/8744	0.237391	0.638983	0.609252	536654/613600	2
bta05163	Human cytomegalovirus infection	3/61	245/8744	0.243779	0.638983	0.609252	525962/536654/281875	3
bta00860	Porphyrin and chlorophyll metabolism	1/61	40/8744	0.244711	0.638983	0.609252	100300732	1
bta05033	Nicotine addiction	1/61	40/8744	0.244711	0.638983	0.609252	524212	1
bta04915	Estrogen signaling pathway	2/61	138/8744	0.250341	0.638983	0.609252	407238/536654	2
bta04120	Ubiquitin mediated proteolysis	2/61	140/8744	0.255529	0.638983	0.609252	527418/506962	2
bta04371	Apelin signaling pathway	2/61	140/8744	0.255529	0.638983	0.609252	525962/536654	2
bta00260	Glycine, serine and threonine metabolism	1/61	43/8744	0.260482	0.638983	0.609252	521553	1
bta00513	Various types of N-glycan biosynthesis	1/61	43/8744	0.260482	0.638983	0.609252	532645	1
bta04550	Signaling pathways regulating pluripotency of stem cells	2/61	142/8744	0.26072	0.638983	0.609252	539504/536380	2
bta05143	African trypanosomiasis	1/61	44/8744	0.265666	0.638983	0.609252	536654	1
bta00514	Other types of O-glycan biosynthesis	1/61	45/8744	0.270815	0.638983	0.609252	504711	1
bta05030	Cocaine addiction	1/61	48/8744	0.286049	0.638983	0.609252	524212	1
bta04723	Retrograde endocannabinoid signaling	2/61	152/8744	0.286683	0.638983	0.609252	525962/536654	2
bta04921	Oxytocin signaling pathway	2/61	152/8744	0.286683	0.638983	0.609252	536654/613600	2
bta00270	Cysteine and methionine metabolism	1/61	49/8744	0.291057	0.638983	0.609252	521553	1
bta00520	Amino sugar and nucleotide sugar metabolism	1/61	50/8744	0.296031	0.638983	0.609252	281779	1
bta00280	Valine, leucine and isoleucine degradation	1/61	51/8744	0.30097	0.638983	0.609252	521553	1
bta04340	Hedgehog signaling pathway	1/61	51/8744	0.30097	0.638983	0.609252	510817	1
bta00510	N-Glycan biosynthesis	1/61	52/8744	0.305875	0.639558	0.6098	532645	1
bta04141	Protein processing in endoplasmic reticulum	2/61	166/8744	0.322883	0.648253	0.61809	532645/515999	2
bta04022	cGMP-PKG signaling pathway	2/61	169/8744	0.330593	0.648253	0.61809	536654/613600	2
bta04010	MAPK signaling pathway	3/61	292/8744	0.333501	0.648253	0.61809	536532/504592/540309	3
bta04923	Regulation of lipolysis in adipocytes	1/61	58/8744	0.334604	0.648253	0.61809	504216	1
bta05134	Legionellosis	1/61	59/8744	0.339276	0.648253	0.61809	515999	1
bta05014	Amyotrophic lateral sclerosis (ALS)	1/61	60/8744	0.343917	0.648253	0.61809	524212	1
bta04360	Axon guidance	2/61	178/8744	0.353579	0.648253	0.61809	407104/534526	2
bta04927	Cortisol synthesis and secretion	1/61	65/8744	0.366644	0.648253	0.61809	536654	1
bta04929	GnRH secretion	1/61	65/8744	0.366644	0.648253	0.61809	536654	1
bta00970	Aminoacyl-tRNA biosynthesis	1/61	66/8744	0.371095	0.648253	0.61809	100300732	1
bta00561	Glycerolipid metabolism	1/61	67/8744	0.375516	0.648253	0.61809	537533	1
bta04062	Chemokine signaling pathway	2/61	188/8744	0.37881	0.648253	0.61809	525962/101902682	2
bta05211	Renal cell carcinoma	1/61	71/8744	0.392895	0.648253	0.61809	534526	1
bta04920	Adipocytokine signaling pathway	1/61	72/8744	0.397165	0.648253	0.61809	504216	1
bta00562	Inositol phosphate metabolism	1/61	73/8744	0.401406	0.648253	0.61809	537790	1
bta05100	Bacterial invasion of epithelial cells	1/61	73/8744	0.401406	0.648253	0.61809	527418	1
bta04510	Focal adhesion	2/61	198/8744	0.403644	0.648253	0.61809	534526/281875	2
bta04918	Thyroid hormone synthesis	1/61	74/8744	0.405617	0.648253	0.61809	536654	1
bta04630	JAK-STAT signaling pathway	2/61	202/8744	0.413452	0.648253	0.61809	539504/281422	2
bta04971	Gastric acid secretion	1/61	76/8744	0.413952	0.648253	0.61809	536654	1
bta05416	Viral myocarditis	1/61	76/8744	0.413952	0.648253	0.61809	541308	1
bta05133	Pertussis	1/61	77/8744	0.418076	0.648253	0.61809	280678	1
bta05220	Chronic myeloid leukemia	1/61	77/8744	0.418076	0.648253	0.61809	527418	1
bta04810	Regulation of actin cytoskeleton	2/61	211/8744	0.435235	0.65568	0.625171	534526/281875	2
bta04015	Rap1 signaling pathway	2/61	216/8744	0.447155	0.65568	0.625171	524212/536654	2
bta04911	Insulin secretion	1/61	85/8744	0.450058	0.65568	0.625171	536654	1
bta04211	Longevity regulating pathway	1/61	90/8744	0.469163	0.65568	0.625171	515914	1
bta04260	Cardiac muscle contraction	1/61	91/8744	0.472904	0.65568	0.625171	522505	1
bta05032	Morphine addiction	1/61	92/8744	0.47662	0.65568	0.625171	525962	1
bta04024	cAMP signaling pathway	2/61	229/8744	0.477498	0.65568	0.625171	504216/524212	2
bta04350	TGF-beta signaling pathway	1/61	93/8744	0.48031	0.65568	0.625171	536380	1
bta01522	Endocrine resistance	1/61	94/8744	0.483975	0.65568	0.625171	407238	1
bta05222	Small cell lung cancer	1/61	94/8744	0.483975	0.65568	0.625171	281875	1
bta04151	PI3K-Akt signaling pathway	3/61	373/8744	0.485899	0.65568	0.625171	525962/281875/281422	3
bta04061	Viral protein interaction with cytokine and cytokine receptor	1/61	95/8744	0.487614	0.65568	0.625171	101902682	1
bta04925	Aldosterone synthesis and secretion	1/61	96/8744	0.491227	0.65568	0.625171	536654	1
bta05215	Prostate cancer	1/61	98/8744	0.49838	0.65568	0.625171	280675	1
bta05231	Choline metabolism in cancer	1/61	99/8744	0.501919	0.65568	0.625171	537533	1
bta04622	RIG-I-like receptor signaling pathway	1/61	102/8744	0.512389	0.65568	0.625171	519541	1
bta04916	Melanogenesis	1/61	102/8744	0.512389	0.65568	0.625171	536654	1
bta04972	Pancreatic secretion	1/61	102/8744	0.512389	0.65568	0.625171	536654	1
bta04922	Glucagon signaling pathway	1/61	103/8744	0.515831	0.65568	0.625171	536654	1
bta04928	Parathyroid hormone synthesis, secretion and action	1/61	104/8744	0.519249	0.65568	0.625171	536654	1
bta05150	Staphylococcus aureus infection	1/61	105/8744	0.522643	0.65568	0.625171	280678	1
bta04660	T cell receptor signaling pathway	1/61	107/8744	0.529361	0.658125	0.627503	534526	1
bta04931	Insulin resistance	1/61	110/8744	0.539264	0.66445	0.633534	281779	1
bta05142	Chagas disease (American trypanosomiasis)	1/61	115/8744	0.555315	0.67685	0.645357	536654	1
bta04935	Growth hormone synthesis, secretion and action	1/61	118/8744	0.56468	0.67685	0.645357	536654	1
bta04114	Oocyte meiosis	1/61	119/8744	0.567759	0.67685	0.645357	280675	1
bta04071	Sphingolipid signaling pathway	1/61	120/8744	0.570816	0.67685	0.645357	536654	1
bta04974	Protein digestion and absorption	1/61	121/8744	0.573851	0.67685	0.645357	515435	1
bta04926	Relaxin signaling pathway	1/61	130/8744	0.60024	0.701975	0.669313	525962	1
bta00230	Purine metabolism	1/61	134/8744	0.611445	0.709071	0.676079	613600	1
bta04910	Insulin signaling pathway	1/61	140/8744	0.627677	0.721829	0.688243	527418	1
bta05418	Fluid shear stress and atherosclerosis	1/61	145/8744	0.640693	0.727016	0.693188	281875	1
bta03040	Spliceosome	1/61	148/8744	0.648286	0.727016	0.693188	537445	1
bta04261	Adrenergic signaling in cardiomyocytes	1/61	150/8744	0.65326	0.727016	0.693188	536654	1
bta05224	Breast cancer	1/61	150/8744	0.65326	0.727016	0.693188	407238	1
bta04072	Phospholipase D signaling pathway	1/61	153/8744	0.660592	0.729294	0.69536	537533	1
bta04934	Cushing syndrome	1/61	156/8744	0.667772	0.730721	0.696721	536654	1
bta04514	Cell adhesion molecules (CAMs)	1/61	158/8744	0.672475	0.730721	0.696721	281875	1
bta04218	Cellular senescence	1/61	166/8744	0.690641	0.744598	0.709952	510158	1
bta04145	Phagosome	1/61	170/8744	0.699349	0.748141	0.71333	281875	1
bta05010	Alzheimer disease	2/61	348/8744	0.704798	0.74817	0.713358	524212/536654	2
bta05202	Transcriptional misregulation in cancer	1/61	191/8744	0.741257	0.780866	0.744533	540309	1
bta05167	Kaposi sarcoma-associated herpesvirus infection	1/61	206/8744	0.767618	0.80251	0.765169	525962	1
bta05168	Herpes simplex virus 1 infection	2/61	403/8744	0.779092	0.808381	0.770768	100141016/530004	2
bta05132	Salmonella infection	1/61	225/8744	0.797244	0.821042	0.782839	534526	1
bta05166	Human T-cell leukemia virus 1 infection	1/61	234/8744	0.809948	0.827947	0.789423	540309	1
bta04144	Endocytosis	1/61	246/8744	0.825676	0.837818	0.798835	527418	1
bta05016	Huntington disease	1/61	281/8744	0.864595	0.870906	0.830384	536654	1
bta05165	Human papillomavirus infection	1/61	345/8744	0.914923	0.914923	0.872352	281875	1
